# Supplementary material for: Rapid detection of African swine fever virus using Cas12a-based portable paper diagnostics
Source: Cell Discov. 2020 Apr 7;6:18. doi: 10.1038/s41421-020-0151-5 (PMC7136273; doi:10.1038/s41421-020-0151-5)
Supplement: Supplementary file 1 — Supplementary Table S2 [file 41421_2020_151_MOESM1_ESM.xls]

## Sheet: 0DSUCJHV016-Alignment
RID: 0DSUCJHV016
Job Title:ASFV sequence similarity
Program: BLASTN
Database: nt Nucleotide collection (nt)
Query #1: PP220.1 Query ID: lcl|Query_40594 Length: 23
Sequences producing significant alignments:
		Max	Total	Query	E	Per.
Description		Score	Score	cover	Value	Ident	Accession
African swine fever virus strain ASFV/pig/China/CAS19-01/	2019,...	42.8	42.8	1	0.1	100	MN172368.1
Alignments:
>African swine fever virus strain ASFV/pig/China/CAS19-01	/2019, c	omplete	genom	e
Sequence ID: MN172368.1 Length: 189405
Range 1: 121544 to 121566
Score:42.8 bits(46), Expect:0.10,
Identities:23/23(100%), Gaps:0/23(0%), Strand: Plus/Plus
Query 1 AAACCTATCGGAGGGAAGTAATT 23
|||||||||||||||||||||||
Sbjct 121544 AAACCTATCGGAGGGAAGTAATT 121566
Query #2: PP220.2 Query ID: lcl|Query_40595 Length: 33
Sequences producing significant alignments:
		Max	Total	Query	E	Per.
Description		Score	Score	cover	Value	Ident	Accession
African swine fever virus strain ASFV/pig/China/CAS19-01/	2019,...	60.8	60.8	1	4e-07	100	MN172368.1
Exophiala lecanii-corni strain CBS 102400 chromosome 11,.	..	40.1	40.1	0.72	1.2	95.83	CP034380.1
Sparus aurata genome assembly, chromosome: 11		39.2	39.2	0.78	1.2	92.31	LR537131.1
Torulaspora delbrueckii strain COFT1 chromosome 2, comple	te...	39.2	39.2	0.63	1.2	100	CP027648.1
Solanum lycopersicum cultivar I-3 chromosome 12		39.2	39.2	0.78	1.2	92.31	CP023768.1
PREDICTED: Sorghum bicolor protein tas (LOC8064499), tran	scrip...	39.2	39.2	0.63	1.2	100	XM_021451961.1
PREDICTED: Sorghum bicolor protein tas (LOC8064499), tran	scrip...	39.2	39.2	0.63	1.2	100	XM_002466777.2
Torulaspora delbrueckii strain NRRL Y-50541 chromosome 2	sequence	39.2	39.2	0.63	1.2	100	CP011779.1
Lactococcus lactis subsp. lactis strain S0, complete geno	me	39.2	39.2	0.78	1.2	92.31	CP010050.1
Cucumis melo genomic chromosome, chr_2		39.2	39.2	0.78	1.2	92.31	LN713256.1
Cucumis melo genomic scaffold, anchoredscaffold00024		39.2	39.2	0.78	1.2	92.31	LN681807.1
Solanum lycopersicum chromosome ch12, complete genome		39.2	39.2	0.78	1.2	92.31	HG975524.1
Torulaspora delbrueckii hypothetical protein (TDEL0B07230	),...	39.2	39.2	0.63	1.2	100	XM_003680015.1
Torulaspora delbrueckii CBS 1146 chromosome 2, complete g	enome	39.2	39.2	0.63	1.2	100	HE616743.1
Thalassotalea sp. PS06 chromosome, complete genome		38.3	38.3	0.69	4.3	95.65	CP041638.1
Pelagibaca abyssi strain JLT2014 chromosome, complete gen	ome	38.3	38.3	0.84	4.3	89.29	CP015093.1
PREDICTED: Bemisia tabaci uncharacterized LOC109037896...		38.3	38.3	0.84	4.3	89.29	XM_019052752.1
PREDICTED: Bemisia tabaci uncharacterized LOC109037896...		38.3	38.3	0.84	4.3	89.29	XM_019052751.1
PREDICTED: Bemisia tabaci uncharacterized LOC109037896...		38.3	38.3	0.84	4.3	89.29	XM_019052750.1
Heterobasidion irregulare TC 32-1 hypothetical protein mR	NA	38.3	38.3	0.69	4.3	95.65	XM_009547005.1
Riemerella anatipestifer strain RA-LZ01 chromosome, compl	ete...	37.4	37.4	0.96	4.3	85.29	CP045564.1
Sparus aurata genome assembly, chromosome: 16		37.4	37.4	0.6	4.3	100	LR537136.1
Riemerella anatipestifer strain WJ4 chromosome, complete	genome	37.4	37.4	0.96	4.3	85.29	CP041029.1
Riemerella anatipestifer strain RCAD0133 chromosome, comp	lete...	37.4	37.4	0.96	4.3	85.29	CP029760.1
Riemerella anatipestifer strain NCTC11014 genome assembly	,...	37.4	37.4	0.96	4.3	85.29	LT906475.1
Campylobacter cuniculorum DSM 23162 = LMG 24588 chromosom	e,...	37.4	37.4	0.6	4.3	100	CP020867.1
Riemerella anatipestifer strain HXb2, complete genome		37.4	37.4	0.96	4.3	85.29	CP011859.1
PREDICTED: Ananas comosus uncharacterized LOC109715876...		37.4	37.4	0.6	4.3	100	XR_002217781.1
PREDICTED: Ananas comosus uncharacterized LOC109715876...		37.4	37.4	0.6	4.3	100	XR_002217780.1
PREDICTED: Ananas comosus uncharacterized LOC109715876...		37.4	37.4	0.6	4.3	100	XR_002217778.1
PREDICTED: Ananas comosus uncharacterized LOC109715876...		37.4	37.4	0.6	4.3	100	XR_002217777.1
PREDICTED: Ananas comosus uncharacterized LOC109715876...		37.4	37.4	0.6	4.3	100	XR_002217776.1
PREDICTED: Ananas comosus uncharacterized LOC109715876...		37.4	37.4	0.6	4.3	100	XR_002217775.1
PREDICTED: Ananas comosus uncharacterized LOC109715876...		37.4	37.4	0.6	4.3	100	XR_002217774.1
PREDICTED: Ananas comosus uncharacterized LOC109715876...		37.4	37.4	0.6	4.3	100	XR_002217773.1
Christensenella sp. Marseille-P2438 genome assembly, chro	mosom...	37.4	37.4	0.75	4.3	92	LT700187.1
Ramphotyphlops bituberculatus sodium channel protein type	4...	37.4	37.4	0.6	4.3	100	KX079442.1
Riemerella anatipestifer Yb2, complete genome		37.4	37.4	0.96	4.3	85.29	CP007204.1
Riemerella anatipestifer strain 153, complete genome		37.4	37.4	0.96	4.3	85.29	CP007504.1
Riemerella anatipestifer strain 17, complete genome		37.4	37.4	0.96	4.3	85.29	CP007503.1
Ovis canadensis canadensis isolate 43U chromosome 19 sequ	ence	37.4	37.4	0.6	4.3	100	CP011904.1
Palmaria palmata mitochondrion, complete genome		37.4	37.4	0.6	4.3	100	KF649305.1
Cyprinus carpio genome assembly common carp genome, scaff	old...	37.4	37.4	0.75	4.3	92	LN592904.1
Weissella ceti strain WS105, complete genome		37.4	37.4	0.75	4.3	92	CP009224.1
Weissella ceti strain WS74, complete genome		37.4	37.4	0.75	4.3	92	CP009223.1
Riemerella anatipestifer CH3, complete genome		37.4	37.4	0.96	4.3	85.29	CP006649.1
Weissella ceti strain WS08, complete genome		37.4	37.4	0.75	4.3	92	CP007588.1
Peptoclostridium acidaminophilum DSM 3953 chromosome, com	plete...	37.4	37.4	0.6	4.3	100	CP007452.1
Riemerella anatipestifer RA-CH-2, complete genome		37.4	37.4	0.96	4.3	85.29	CP004020.1
Riemerella anatipestifer RA-CH-1, complete genome		37.4	37.4	0.96	4.3	85.29	CP003787.1
Riemerella anatipestifer ATCC 11845 = DSM 15868, complete	genome	37.4	37.4	0.96	4.3	85.29	CP003388.1
Candida parapsilosis strain CDC317 annotated contig 00556	9	37.4	37.4	0.6	4.3	100	HE605203.1
Riemerella anatipestifer RA-GD, complete genome		37.4	37.4	0.96	4.3	85.29	CP002562.1
Riemerella anatipestifer DSM 15868, complete genome		37.4	37.4	0.96	4.3	85.29	CP002346.1
Clostridium saccharolyticum-like K10 draft genome		37.4	37.4	0.6	4.3	100	FP929037.1
Methanocella paludicola SANAE DNA, complete genome		37.4	37.4	0.75	4.3	92	AP011532.1
Alignments:
>African swine fever virus strain ASFV/pig/China/CAS19-01	/2019, c	omplete	genom	e
Sequence ID: MN172368.1 Length: 189405
Range 1: 122426 to 122458
Score:60.8 bits(66), Expect:4e-07,
Identities:33/33(100%), Gaps:0/33(0%), Strand: Plus/Plus
Query 1 GGCATTGATGATATTTTTAAGCGCCTGAAAGTT 33
|||||||||||||||||||||||||||||||||
Sbjct 122426 GGCATTGATGATATTTTTAAGCGCCTGAAAGTT 122458
>Exophiala lecanii-corni strain CBS 102400 chromosome 11,	complet	e seque	nce
Sequence ID: CP034380.1 Length: 2401428
Range 1: 718125 to 718148
Score:40.1 bits(43), Expect:1.2,
Identities:23/24(96%), Gaps:0/24(0%), Strand: Plus/Plus
Query 2 GCATTGATGATATTTTTAAGCGCC 25
|| |||||||||||||||||||||
Sbjct 718125 GCTTTGATGATATTTTTAAGCGCC 718148
>Sparus aurata genome assembly, chromosome: 11
Sequence ID: LR537131.1 Length: 35380617
Range 1: 1023189 to 1023214
Score:39.2 bits(42), Expect:1.2,
Identities:24/26(92%), Gaps:0/26(0%), Strand: Plus/Minus
Query 5 TTGATGATATTTTTAAGCGCCTGAAA 30
|| ||||| |||||||||||||||||
Sbjct 1023214 TTAATGATTTTTTTAAGCGCCTGAAA 1023189
>Torulaspora delbrueckii strain COFT1 chromosome 2, compl	ete sequ	ence
Sequence ID: CP027648.1 Length: 1398547
Range 1: 1306332 to 1306352
Score:39.2 bits(42), Expect:1.2,
Identities:21/21(100%), Gaps:0/21(0%), Strand: Plus/Plus
Query 5 TTGATGATATTTTTAAGCGCC 25
|||||||||||||||||||||
Sbjct 1306332 TTGATGATATTTTTAAGCGCC 1306352
>Solanum lycopersicum cultivar I-3 chromosome 12
Sequence ID: CP023768.1 Length: 67153446
Range 1: 31846547 to 31846572
Score:39.2 bits(42), Expect:1.2,
Identities:24/26(92%), Gaps:0/26(0%), Strand: Plus/Minus
Query 2 GCATTGATGATATTTTTAAGCGCCTG 27
|||||||||||| ||||||||| |||
Sbjct 31846572 GCATTGATGATACTTTTAAGCGTCTG 31846547
>PREDICTED: Sorghum bicolor protein tas (LOC8064499), tra	nscript	variant	X2, m	RNA
Sequence ID: XM_021451961.1 Length: 1792
Range 1: 1317 to 1337
Score:39.2 bits(42), Expect:1.2,
Identities:21/21(100%), Gaps:0/21(0%), Strand: Plus/Plus
Query 1 GGCATTGATGATATTTTTAAG 21
|||||||||||||||||||||
Sbjct 1317 GGCATTGATGATATTTTTAAG 1337
>PREDICTED: Sorghum bicolor protein tas (LOC8064499), tra	nscript	variant	X1, m	RNA
Sequence ID: XM_002466777.2 Length: 1941
Range 1: 1466 to 1486
Score:39.2 bits(42), Expect:1.2,
Identities:21/21(100%), Gaps:0/21(0%), Strand: Plus/Plus
Query 1 GGCATTGATGATATTTTTAAG 21
|||||||||||||||||||||
Sbjct 1466 GGCATTGATGATATTTTTAAG 1486
>Torulaspora delbrueckii strain NRRL Y-50541 chromosome 2	sequenc	e
Sequence ID: CP011779.1 Length: 1777742
Range 1: 1649217 to 1649237
Score:39.2 bits(42), Expect:1.2,
Identities:21/21(100%), Gaps:0/21(0%), Strand: Plus/Plus
Query 5 TTGATGATATTTTTAAGCGCC 25
|||||||||||||||||||||
Sbjct 1649217 TTGATGATATTTTTAAGCGCC 1649237
>Lactococcus lactis subsp. lactis strain S0, complete gen	ome
Sequence ID: CP010050.1 Length: 2488699
Range 1: 284074 to 284099
Score:39.2 bits(42), Expect:1.2,
Identities:24/26(92%), Gaps:0/26(0%), Strand: Plus/Plus
Query 8 ATGATATTTTTAAGCGCCTGAAAGTT 33
|||||||| ||||||||||||| |||
Sbjct 284074 ATGATATTGTTAAGCGCCTGAATGTT 284099
>Cucumis melo genomic chromosome, chr_2
Sequence ID: LN713256.1 Length: 26193771
Range 1: 5878339 to 5878364
Score:39.2 bits(42), Expect:1.2,
Identities:24/26(92%), Gaps:0/26(0%), Strand: Plus/Minus
Query 2 GCATTGATGATATTTTTAAGCGCCTG 27
||||||||||| |||||| |||||||
Sbjct 5878364 GCATTGATGATTTTTTTATGCGCCTG 5878339
>Cucumis melo genomic scaffold, anchoredscaffold00024
Sequence ID: LN681807.1 Length: 5669385
Range 1: 4478806 to 4478831
Score:39.2 bits(42), Expect:1.2,
Identities:24/26(92%), Gaps:0/26(0%), Strand: Plus/Plus
Query 2 GCATTGATGATATTTTTAAGCGCCTG 27
||||||||||| |||||| |||||||
Sbjct 4478806 GCATTGATGATTTTTTTATGCGCCTG 4478831
>Solanum lycopersicum chromosome ch12, complete genome
Sequence ID: HG975524.1 Length: 65488263
Range 1: 49824794 to 49824819
Score:39.2 bits(42), Expect:1.2,
Identities:24/26(92%), Gaps:0/26(0%), Strand: Plus/Minus
Query 2 GCATTGATGATATTTTTAAGCGCCTG 27
|||||||||||| ||||||||| |||
Sbjct 49824819 GCATTGATGATACTTTTAAGCGTCTG 49824794
>Torulaspora delbrueckii hypothetical protein (TDEL0B0723	0), part	ial mRN	A
Sequence ID: XM_003680015.1 Length: 2031
Range 1: 1692 to 1712
Score:39.2 bits(42), Expect:1.2,
Identities:21/21(100%), Gaps:0/21(0%), Strand: Plus/Minu	s
Query 5 TTGATGATATTTTTAAGCGCC 25
|||||||||||||||||||||
Sbjct 1712 TTGATGATATTTTTAAGCGCC 1692
>Torulaspora delbrueckii CBS 1146 chromosome 2, complete	genome
Sequence ID: HE616743.1 Length: 1354397
Range 1: 1274187 to 1274207
Score:39.2 bits(42), Expect:1.2,
Identities:21/21(100%), Gaps:0/21(0%), Strand: Plus/Plus
Query 5 TTGATGATATTTTTAAGCGCC 25
|||||||||||||||||||||
Sbjct 1274187 TTGATGATATTTTTAAGCGCC 1274207
>Thalassotalea sp. PS06 chromosome, complete genome
Sequence ID: CP041638.1 Length: 3795229
Range 1: 3546261 to 3546283
Score:38.3 bits(41), Expect:4.3,
Identities:22/23(96%), Gaps:0/23(0%), Strand: Plus/Minus
Query 9 TGATATTTTTAAGCGCCTGAAAG 31
|||||||||| ||||||||||||
Sbjct 3546283 TGATATTTTTCAGCGCCTGAAAG 3546261
>Pelagibaca abyssi strain JLT2014 chromosome, complete ge	nome
Sequence ID: CP015093.1 Length: 4246390
Range 1: 2678106 to 2678133
Score:38.3 bits(41), Expect:4.3,
Identities:25/28(89%), Gaps:0/28(0%), Strand: Plus/Plus
Query 1 GGCATTGATGATATTTTTAAGCGCCTGA 28
|||||||||||||| | ||||||||||
Sbjct 2678106 GGCATTGATGATATCGTAAAGCGCCTGA 2678133
>PREDICTED: Bemisia tabaci uncharacterized LOC109037896 (	LOC10903	7896),	transc	ript v	ariant	X3, mR	NA
Sequence ID: XM_019052752.1 Length: 4669
Range 1: 4541 to 4568
Score:38.3 bits(41), Expect:4.3,
Identities:25/28(89%), Gaps:0/28(0%), Strand: Plus/Minus
Query 5 TTGATGATATTTTTAAGCGCCTGAAAGT 32
|||| ||||||||||||||| ||||||
Sbjct 4568 TTGAAGATATTTTTAAGCGCTAGAAAGT 4541
>PREDICTED: Bemisia tabaci uncharacterized LOC109037896 (	LOC10903	7896),	transc	ript v	ariant	X2, mR	NA
Sequence ID: XM_019052751.1 Length: 4669
Range 1: 4541 to 4568
Score:38.3 bits(41), Expect:4.3,
Identities:25/28(89%), Gaps:0/28(0%), Strand: Plus/Minus
Query 5 TTGATGATATTTTTAAGCGCCTGAAAGT 32
|||| ||||||||||||||| ||||||
Sbjct 4568 TTGAAGATATTTTTAAGCGCTAGAAAGT 4541
>PREDICTED: Bemisia tabaci uncharacterized LOC109037896 (	LOC10903	7896),	transc	ript v	ariant	X1, mR	NA
Sequence ID: XM_019052750.1 Length: 4672
Range 1: 4544 to 4571
Score:38.3 bits(41), Expect:4.3,
Identities:25/28(89%), Gaps:0/28(0%), Strand: Plus/Minus
Query 5 TTGATGATATTTTTAAGCGCCTGAAAGT 32
|||| ||||||||||||||| ||||||
Sbjct 4571 TTGAAGATATTTTTAAGCGCTAGAAAGT 4544
>Heterobasidion irregulare TC 32-1 hypothetical protein m	RNA
Sequence ID: XM_009547005.1 Length: 3244
Range 1: 1027 to 1049
Score:38.3 bits(41), Expect:4.3,
Identities:22/23(96%), Gaps:0/23(0%), Strand: Plus/Minus
Query 2 GCATTGATGATATTTTTAAGCGC 24
|||||||||||||||||| ||||
Sbjct 1049 GCATTGATGATATTTTTACGCGC 1027
>Riemerella anatipestifer strain RA-LZ01 chromosome, comp	lete gen	ome
Sequence ID: CP045564.1 Length: 2168142
Range 1: 1632248 to 1632281
Score:37.4 bits(40), Expect:4.3,
Identities:29/34(85%), Gaps:2/34(5%), Strand: Plus/Minus
Query 2 GCATTGATGATATTTTTAAGCGC--CTGAAAGTT 33
||||||||||||||||| | ||| |||||| ||
Sbjct 1632281 GCATTGATGATATTTTTTATCGCTTCTGAAACTT 16322	48
>Sparus aurata genome assembly, chromosome: 16
Sequence ID: LR537136.1 Length: 30078578
Range 1: 25485339 to 25485358
Score:37.4 bits(40), Expect:4.3,
Identities:20/20(100%), Gaps:0/20(0%), Strand: Plus/Minu	s
Query 1 GGCATTGATGATATTTTTAA 20
||||||||||||||||||||
Sbjct 25485358 GGCATTGATGATATTTTTAA 25485339
>Riemerella anatipestifer strain WJ4 chromosome, complete	genome
Sequence ID: CP041029.1 Length: 2240780
Range 1: 1731822 to 1731855
Score:37.4 bits(40), Expect:4.3,
Identities:29/34(85%), Gaps:2/34(5%), Strand: Plus/Minus
Query 2 GCATTGATGATATTTTTAAGCGC--CTGAAAGTT 33
||||||||||||||||| | ||| |||||| ||
Sbjct 1731855 GCATTGATGATATTTTTTATCGCTTCTGAAACTT 17318	22
>Riemerella anatipestifer strain RCAD0133 chromosome, com	plete ge	nome
Sequence ID: CP029760.1 Length: 2509140
Range 1: 1793807 to 1793840
Score:37.4 bits(40), Expect:4.3,
Identities:29/34(85%), Gaps:2/34(5%), Strand: Plus/Minus
Query 2 GCATTGATGATATTTTTAAGCGC--CTGAAAGTT 33
||||||||||||||||| | ||| |||||| ||
Sbjct 1793840 GCATTGATGATATTTTTTATCGCTTCTGAAACTT 17938	7
>Riemerella anatipestifer strain NCTC11014 genome assembl	y, chrom	osome:	1
Sequence ID: LT906475.1 Length: 2156703
Range 1: 1635075 to 1635108
Score:37.4 bits(40), Expect:4.3,
Identities:29/34(85%), Gaps:2/34(5%), Strand: Plus/Minus
Query 2 GCATTGATGATATTTTTAAGCGC--CTGAAAGTT 33
||||||||||||||||| | ||| |||||| ||
Sbjct 1635108 GCATTGATGATATTTTTTATCGCTTCTGAAACTT 16350	75
>Campylobacter cuniculorum DSM 23162 = LMG 24588 chromoso	me, comp	lete ge	nome
Sequence ID: CP020867.1 Length: 1931011
Range 1: 997355 to 997374
Score:37.4 bits(40), Expect:4.3,
Identities:20/20(100%), Gaps:0/20(0%), Strand: Plus/Minu	s
Query 3 CATTGATGATATTTTTAAGC 22
||||||||||||||||||||
Sbjct 997374 CATTGATGATATTTTTAAGC 997355
>Riemerella anatipestifer strain HXb2, complete genome
Sequence ID: CP011859.1 Length: 2425237
Range 1: 1440398 to 1440431
Score:37.4 bits(40), Expect:4.3,
Identities:29/34(85%), Gaps:2/34(5%), Strand: Plus/Minus
Query 2 GCATTGATGATATTTTTAAGCGC--CTGAAAGTT 33
||||||||||||||||| | ||| |||||| ||
Sbjct 1440431 GCATTGATGATATTTTTTATCGCTTCTGAAACTT 14403	98
>PREDICTED: Ananas comosus uncharacterized LOC109715876 (	LOC10971	5876),	transc	ript v	ariant	X9, nc	RNA
Sequence ID: XR_002217781.1 Length: 2810
Range 1: 1743 to 1762
Score:37.4 bits(40), Expect:4.3,
Identities:20/20(100%), Gaps:0/20(0%), Strand: Plus/Minu	s
Query 1 GGCATTGATGATATTTTTAA 20
||||||||||||||||||||
Sbjct 1762 GGCATTGATGATATTTTTAA 1743
>PREDICTED: Ananas comosus uncharacterized LOC109715876 (	LOC10971	5876),	transc	ript v	ariant	X8, nc	RNA
Sequence ID: XR_002217780.1 Length: 2804
Range 1: 1737 to 1756
Score:37.4 bits(40), Expect:4.3,
Identities:20/20(100%), Gaps:0/20(0%), Strand: Plus/Minu	s
Query 1 GGCATTGATGATATTTTTAA 20
||||||||||||||||||||
Sbjct 1756 GGCATTGATGATATTTTTAA 1737
>PREDICTED: Ananas comosus uncharacterized LOC109715876 (	LOC10971	5876),	transc	ript v	ariant	X6, nc	RNA
Sequence ID: XR_002217778.1 Length: 2908
Range 1: 1841 to 1860
Score:37.4 bits(40), Expect:4.3,
Identities:20/20(100%), Gaps:0/20(0%), Strand: Plus/Minu	s
Query 1 GGCATTGATGATATTTTTAA 20
||||||||||||||||||||
Sbjct 1860 GGCATTGATGATATTTTTAA 1841
>PREDICTED: Ananas comosus uncharacterized LOC109715876 (	LOC10971	5876),	transc	ript v	ariant	X5, nc	RNA
Sequence ID: XR_002217777.1 Length: 2709
Range 1: 1642 to 1661
Score:37.4 bits(40), Expect:4.3,
Identities:20/20(100%), Gaps:0/20(0%), Strand: Plus/Minu	s
Query 1 GGCATTGATGATATTTTTAA 20
||||||||||||||||||||
Sbjct 1661 GGCATTGATGATATTTTTAA 1642
>PREDICTED: Ananas comosus uncharacterized LOC109715876 (	LOC10971	5876),	transc	ript v	ariant	X4, nc	RNA
Sequence ID: XR_002217776.1 Length: 2934
Range 1: 1867 to 1886
Score:37.4 bits(40), Expect:4.3,
Identities:20/20(100%), Gaps:0/20(0%), Strand: Plus/Minu	s
Query 1 GGCATTGATGATATTTTTAA 20
||||||||||||||||||||
Sbjct 1886 GGCATTGATGATATTTTTAA 1867
>PREDICTED: Ananas comosus uncharacterized LOC109715876 (	LOC10971	5876),	transc	ript v	ariant	X3, nc	RNA
Sequence ID: XR_002217775.1 Length: 2840
Range 1: 1773 to 1792
Score:37.4 bits(40), Expect:4.3,
Identities:20/20(100%), Gaps:0/20(0%), Strand: Plus/Minu	s
Query 1 GGCATTGATGATATTTTTAA 20
||||||||||||||||||||
Sbjct 1792 GGCATTGATGATATTTTTAA 1773
>PREDICTED: Ananas comosus uncharacterized LOC109715876 (	LOC10971	5876),	transc	ript v	ariant	X2, nc	RNA
Sequence ID: XR_002217774.1 Length: 2814
Range 1: 1747 to 1766
Score:37.4 bits(40), Expect:4.3,
Identities:20/20(100%), Gaps:0/20(0%), Strand: Plus/Minu	s
Query 1 GGCATTGATGATATTTTTAA 20
||||||||||||||||||||
Sbjct 1766 GGCATTGATGATATTTTTAA 1747
>PREDICTED: Ananas comosus uncharacterized LOC109715876 (	LOC10971	5876),	transc	ript v	ariant	X1, nc	RNA
Sequence ID: XR_002217773.1 Length: 2846
Range 1: 1779 to 1798
Score:37.4 bits(40), Expect:4.3,
Identities:20/20(100%), Gaps:0/20(0%), Strand: Plus/Minu	s
Query 1 GGCATTGATGATATTTTTAA 20
||||||||||||||||||||
Sbjct 1798 GGCATTGATGATATTTTTAA 1779
>Christensenella sp. Marseille-P2438 genome assembly, chr	omosome:	contig	1
Sequence ID: LT700187.1 Length: 2560186
Range 1: 480564 to 480588
Score:37.4 bits(40), Expect:4.3,
Identities:23/25(92%), Gaps:0/25(0%), Strand: Plus/Plus
Query 5 TTGATGATATTTTTAAGCGCCTGAA 29
|||||||||| | ||||||||||||
Sbjct 480564 TTGATGATATCTGTAAGCGCCTGAA 480588
>Ramphotyphlops bituberculatus sodium channel protein typ	e 4 subu	nit alp	ha (SC	N4A) g	ene, c	omplete	cds
Sequence ID: KX079442.1 Length: 39320
Range 1: 37708 to 37727
Score:37.4 bits(40), Expect:4.3,
Identities:20/20(100%), Gaps:0/20(0%), Strand: Plus/Plus
Query 1 GGCATTGATGATATTTTTAA 20
||||||||||||||||||||
Sbjct 37708 GGCATTGATGATATTTTTAA 37727
>Riemerella anatipestifer Yb2, complete genome
Sequence ID: CP007204.1 Length: 2184066
Range 1: 957439 to 957472
Score:37.4 bits(40), Expect:4.3,
Identities:29/34(85%), Gaps:2/34(5%), Strand: Plus/Plus
Query 2 GCATTGATGATATTTTTAAGCGC--CTGAAAGTT 33
||||||||||||||||| | ||| |||||| ||
Sbjct 957439 GCATTGATGATATTTTTTATCGCTTCTGAAACTT 957472
>Riemerella anatipestifer strain 153, complete genome
Sequence ID: CP007504.1 Length: 2160281
Range 1: 1671435 to 1671468
Score:37.4 bits(40), Expect:4.3,
Identities:29/34(85%), Gaps:2/34(5%), Strand: Plus/Minus
Query 2 GCATTGATGATATTTTTAAGCGC--CTGAAAGTT 33
||||||||||||||||| | ||| |||||| ||
Sbjct 1671468 GCATTGATGATATTTTTTATCGCTTCTGAAACTT 16714	35
>Riemerella anatipestifer strain 17, complete genome
Sequence ID: CP007503.1 Length: 2152519
Range 1: 1624810 to 1624843
Score:37.4 bits(40), Expect:4.3,
Identities:29/34(85%), Gaps:2/34(5%), Strand: Plus/Minus
Query 2 GCATTGATGATATTTTTAAGCGC--CTGAAAGTT 33
||||||||||||||||| | ||| |||||| ||
Sbjct 1624843 GCATTGATGATATTTTTTATCGCTTCTGAAACTT 16248	10
>Ovis canadensis canadensis isolate 43U chromosome 19 seq	uence
Sequence ID: CP011904.1 Length: 60532937
Range 1: 9344878 to 9344897
Score:37.4 bits(40), Expect:4.3,
Identities:20/20(100%), Gaps:0/20(0%), Strand: Plus/Minu	s
Query 3 CATTGATGATATTTTTAAGC 22
||||||||||||||||||||
Sbjct 9344897 CATTGATGATATTTTTAAGC 9344878
>Palmaria palmata mitochondrion, complete genome
Sequence ID: KF649305.1 Length: 29735
Range 1: 27285 to 27304
Score:37.4 bits(40), Expect:4.3,
Identities:20/20(100%), Gaps:0/20(0%), Strand: Plus/Plus
Query 5 TTGATGATATTTTTAAGCGC 24
||||||||||||||||||||
Sbjct 27285 TTGATGATATTTTTAAGCGC 27304
>Cyprinus carpio genome assembly common carp genome ,scaf	fold 000	23567
Sequence ID: LN592904.1 Length: 88648
Range 1: 85887 to 85911
Score:37.4 bits(40), Expect:4.3,
Identities:23/25(92%), Gaps:0/25(0%), Strand: Plus/Minus
Query 3 CATTGATGATATTTTTAAGCGCCTG 27
||||||| ||||| |||||||||||
Sbjct 85911 CATTGATTATATTATTAAGCGCCTG 85887
>Weissella ceti strain WS105, complete genome
Sequence ID: CP009224.1 Length: 1390397
Range 1: 982819 to 982843
Score:37.4 bits(40), Expect:4.3,
Identities:23/25(92%), Gaps:0/25(0%), Strand: Plus/Minus
Query 5 TTGATGATATTTTTAAGCGCCTGAA 29
||||||| |||||||||||||| ||
Sbjct 982843 TTGATGACATTTTTAAGCGCCTAAA 982819
>Weissella ceti strain WS74, complete genome
Sequence ID: CP009223.1 Length: 1389513
Range 1: 981523 to 981547
Score:37.4 bits(40), Expect:4.3,
Identities:23/25(92%), Gaps:0/25(0%), Strand: Plus/Minus
Query 5 TTGATGATATTTTTAAGCGCCTGAA 29
||||||| |||||||||||||| ||
Sbjct 981547 TTGATGACATTTTTAAGCGCCTAAA 981523
>Riemerella anatipestifer CH3, complete genome
Sequence ID: CP006649.1 Length: 2234477
Range 1: 832463 to 832496
Score:37.4 bits(40), Expect:4.3,
Identities:29/34(85%), Gaps:2/34(5%), Strand: Plus/Plus
Query 2 GCATTGATGATATTTTTAAGCGC--CTGAAAGTT 33
||||||||||||||||| | ||| |||||| ||
Sbjct 832463 GCATTGATGATATTTTTTATCGCTTCTGAAACTT 832496
>Weissella ceti strain WS08, complete genome
Sequence ID: CP007588.1 Length: 1355853
Range 1: 948026 to 948050
Score:37.4 bits(40), Expect:4.3,
Identities:23/25(92%), Gaps:0/25(0%), Strand: Plus/Minus
Query 5 TTGATGATATTTTTAAGCGCCTGAA 29
||||||| |||||||||||||| ||
Sbjct 948050 TTGATGACATTTTTAAGCGCCTAAA 948026
>Peptoclostridium acidaminophilum DSM 3953 chromosome, co	mplete g	enome
Sequence ID: CP007452.1 Length: 2246262
Range 1: 476507 to 476526
Score:37.4 bits(40), Expect:4.3,
Identities:20/20(100%), Gaps:0/20(0%), Strand: Plus/Minu	s
Query 3 CATTGATGATATTTTTAAGC 22
||||||||||||||||||||
Sbjct 476526 CATTGATGATATTTTTAAGC 476507
>Riemerella anatipestifer RA-CH-2, complete genome
Sequence ID: CP004020.1 Length: 2166321
Range 1: 60294 to 60327
Score:37.4 bits(40), Expect:4.3,
Identities:29/34(85%), Gaps:2/34(5%), Strand: Plus/Plus
Query 2 GCATTGATGATATTTTTAAGCGC--CTGAAAGTT 33
||||||||||||||||| | ||| |||||| ||
Sbjct 60294 GCATTGATGATATTTTTTATCGCTTCTGAAACTT 60327
>Riemerella anatipestifer RA-CH-1, complete genome
Sequence ID: CP003787.1 Length: 2309519
Range 1: 403165 to 403198
Score:37.4 bits(40), Expect:4.3,
Identities:29/34(85%), Gaps:2/34(5%), Strand: Plus/Plus
Query 2 GCATTGATGATATTTTTAAGCGC--CTGAAAGTT 33
||||||||||||||||| | ||| |||||| ||
Sbjct 403165 GCATTGATGATATTTTTTATCGCTTCTGAAACTT 403198
>Riemerella anatipestifer ATCC 11845 = DSM 15868, complet	e genome
Sequence ID: CP003388.1 Length: 2164087
Range 1: 1794208 to 1794241
Score:37.4 bits(40), Expect:4.3,
Identities:29/34(85%), Gaps:2/34(5%), Strand: Plus/Minus
Query 2 GCATTGATGATATTTTTAAGCGC--CTGAAAGTT 33
||||||||||||||||| | ||| |||||| ||
Sbjct 1794241 GCATTGATGATATTTTTTATCGCTTCTGAAACTT 17942	8
>Candida parapsilosis strain CDC317 annotated contig 0055	69
Sequence ID: HE605203.1 Length: 2235583
Range 1: 712947 to 712966
Score:37.4 bits(40), Expect:4.3,
Identities:20/20(100%), Gaps:0/20(0%), Strand: Plus/Plus
Query 9 TGATATTTTTAAGCGCCTGA 28
||||||||||||||||||||
Sbjct 712947 TGATATTTTTAAGCGCCTGA 712966
>Riemerella anatipestifer RA-GD, complete genome
Sequence ID: CP002562.1 Length: 2166384
Range 1: 685528 to 685561
Score:37.4 bits(40), Expect:4.3,
Identities:29/34(85%), Gaps:2/34(5%), Strand: Plus/Plus
Query 2 GCATTGATGATATTTTTAAGCGC--CTGAAAGTT 33
||||||||||||||||| | ||| |||||| ||
Sbjct 685528 GCATTGATGATATTTTTTATCGCTTCTGAAACTT 685561
>Riemerella anatipestifer DSM 15868, complete genome
Sequence ID: CP002346.1 Length: 2155121
Range 1: 1633536 to 1633569
Score:37.4 bits(40), Expect:4.3,
Identities:29/34(85%), Gaps:2/34(5%), Strand: Plus/Minus
Query 2 GCATTGATGATATTTTTAAGCGC--CTGAAAGTT 33
||||||||||||||||| | ||| |||||| ||
Sbjct 1633569 GCATTGATGATATTTTTTATCGCTTCTGAAACTT 16335	36
>Clostridium saccharolyticum-like K10 draft genome
Sequence ID: FP929037.1 Length: 3769775
Range 1: 1733994 to 1734013
Score:37.4 bits(40), Expect:4.3,
Identities:20/20(100%), Gaps:0/20(0%), Strand: Plus/Plus
Query 2 GCATTGATGATATTTTTAAG 21
||||||||||||||||||||
Sbjct 1733994 GCATTGATGATATTTTTAAG 1734013
>Methanocella paludicola SANAE DNA, complete genome
Sequence ID: AP011532.1 Length: 2957635
Range 1: 1272353 to 1272377
Score:37.4 bits(40), Expect:4.3,
Identities:23/25(92%), Gaps:0/25(0%), Strand: Plus/Minus
Query 6 TGATGATATTTTTAAGCGCCTGAAA 30
||||||||||| ||||||| |||||
Sbjct 1272377 TGATGATATTTCTAAGCGCGTGAAA 1272353
Query #3: pp220.3 Query ID: lcl|Query_40596 Length: 73
Sequences producing significant alignments:
		Max	Total	Query	E	Per.
Description		Score	Score	cover	Value	Ident	Accession
African swine fever virus strain ASFV/pig/China/CAS19-01/	2019,...	132	132	1	7e-29	100	MN172368.1
Spirometra erinaceieuropaei genome assembly S_erinaceieur	opaei...	41.9	41.9	0.34	0.35	96	LN290023.1
PREDICTED: Sitophilus oryzae uncharacterized LOC115881577	...	41	41	0.36	0.35	92.59	XM_030899120.1
PREDICTED: Sitophilus oryzae uncharacterized LOC115875637	...	41	41	0.36	0.35	92.59	XM_030891153.1
Mystropetalon thomii voucher Manning 2727 (K) 18S ribosom	al RN...	41	41	0.36	0.35	92.59	KT763384.1
Spirosoma radiotolerans strain DG5A, complete genome		41	41	0.3	0.35	100	CP010429.1
Alignments:
>African swine fever virus strain ASFV/pig/China/CAS19-01	/2019, c	omplete	genom	e
Sequence ID: MN172368.1 Length: 189405
Range 1: 122989 to 123061
Score:132 bits(146), Expect:7e-29,
Identities:73/73(100%), Gaps:0/73(0%), Strand: Plus/Plus
Query 1 TGGCATAGTTTTCCTCGTAGGATTGAAACTCCTGTTTGTTAT	GCGTTAAA	TTGGAGT	AAA 6	0
||||||||||||||||||||||||||||||||||||||||||	||||||||	|||||||	|||
Sbjct 122989 TGGCATAGTTTTCCTCGTAGGATTGAAACTCCTGTTTGTTAT	GCGTTAAA	TTGGAGT	AAA 1	23048
Query 61 TCTGGGCCACATA 73
|||||||||||||
Sbjct 123049 TCTGGGCCACATA 123061
>Spirometra erinaceieuropaei genome assembly S_erinaceieu	ropaei ,	scaffol	d SPER	_conti	g00771	9
Sequence ID: LN290023.1 Length: 1072
Range 1: 136 to 160
Score:41.9 bits(45), Expect:0.35,
Identities:24/25(96%), Gaps:0/25(0%), Strand: Plus/Minus
Query 39 TTATGCGTTAAATTGGAGTAAATCT 63
||||||| |||||||||||||||||
Sbjct 160 TTATGCGCTAAATTGGAGTAAATCT 136
>PREDICTED: Sitophilus oryzae uncharacterized LOC11588157	7 (LOC11	5881577	), mRN	A
Sequence ID: XM_030899120.1 Length: 1881
Range 1: 451 to 477
Score:41.0 bits(44), Expect:0.35,
Identities:25/27(93%), Gaps:0/27(0%), Strand: Plus/Minus
Query 3 GCATAGTTTTCCTCGTAGGATTGAAAC 29
|||||||||||||| || |||||||||
Sbjct 477 GCATAGTTTTCCTCTTATGATTGAAAC 451
>PREDICTED: Sitophilus oryzae uncharacterized LOC11587563	7 (LOC11	5875637	), mRN	A
Sequence ID: XM_030891153.1 Length: 1368
Range 1: 118 to 144
Score:41.0 bits(44), Expect:0.35,
Identities:25/27(93%), Gaps:0/27(0%), Strand: Plus/Minus
Query 3 GCATAGTTTTCCTCGTAGGATTGAAAC 29
|||||||||||||| || |||||||||
Sbjct 144 GCATAGTTTTCCTCTTATGATTGAAAC 118
>Mystropetalon thomii voucher Manning 2727 (K) 18S riboso	mal RNA	gene, p	artial	seque	nce; i	nternal	transcribed spacer 1, 5.8S ribosomal RNA gene, and internal transcribed spacer 2, complete sequence; and 26S ribosomal RNA gene, partial sequence
Sequence ID: KT763384.1 Length: 844
Range 1: 343 to 369
Score:41.0 bits(44), Expect:0.35,
Identities:25/27(93%), Gaps:0/27(0%), Strand: Plus/Plus
Query 7 AGTTTTCCTCGTAGGATTGAAACTCCT 33
|||| ||||||||||||| ||||||||
Sbjct 343 AGTTATCCTCGTAGGATTCAAACTCCT 369
>Spirosoma radiotolerans strain DG5A, complete genome
Sequence ID: CP010429.1 Length: 7029352
Range 1: 3022884 to 3022905
Score:41.0 bits(44), Expect:0.35,
Identities:22/22(100%), Gaps:0/22(0%), Strand: Plus/Minu	s
Query 26 AAACTCCTGTTTGTTATGCGTT 47
||||||||||||||||||||||
Sbjct 3022905 AAACTCCTGTTTGTTATGCGTT 3022884
Query #4: pp220.4 Query ID: lcl|Query_40597 Length: 32
Sequences producing significant alignments:
		Max	Total	Query	E	Per.
Description		Score	Score	cover	Value	Ident	Accession
African swine fever virus strain ASFV/pig/China/CAS19-01/	2019,...	59	59	1	1e-06	100	MN172368.1
PREDICTED: Apteryx australis mantelli phosphodiesterase 5	A,...	45.5	45.5	0.84	0.029	96.3	XM_013951652.1
Apteryx australis mantelli genome assembly AptMant0, scaf	fold...	45.5	82.8	0.87	0.029	96.3	LK064800.1
PREDICTED: Dromaius novaehollandiae phosphodiesterase 5A.	..	43.7	43.7	0.81	0.1	96.15	XM_026096111.1
PREDICTED: Dromaius novaehollandiae phosphodiesterase 5A.	..	43.7	43.7	0.81	0.1	96.15	XM_026096110.1
PREDICTED: Dromaius novaehollandiae phosphodiesterase 5A.	..	43.7	43.7	0.81	0.1	96.15	XM_026096109.1
Gossypioides kirkii chromosome KI_09		42.8	42.8	0.71	0.1	100	CP032251.1
Rhinatrema bivittatum genome assembly, chromosome: 12		42.8	83.7	0.71	0.1	100	LR584398.1
Aquila chrysaetos chrysaetos genome assembly, chromosome:	Z	41.9	41.9	0.93	0.35	90	LR606180.1
PREDICTED: Formica exsecta kinetochore-associated protein	1...	41.9	41.9	0.78	0.35	96	XM_029822046.1
Bos mutus isolate yakQH1 chromosome 16		41.9	41.9	0.96	0.35	90.62	CP027084.1
Trichinella spiralis isolate ISS534 chromosome X		41	41	0.84	0.35	92.59	CP032376.1
Trichinella spiralis isolate Shisler1 chromosome X		41	41	0.84	0.35	92.59	CP032370.1
Trichinella spiralis isolate g279 chromosome X		41	41	0.84	0.35	92.59	CP032367.1
Sphaeramia orbicularis genome assembly, chromosome: 17		41	78.3	0.87	0.35	93.1	LR597474.1
PREDICTED: Hyposmocoma kahamanoa uncharacterized LOC11323	6866...	41	41	0.84	0.35	92.59	XM_026473080.1
Culicoides sonorensis genome assembly, scaffold: scaffold	436	41	41	0.68	0.35	100	LN483786.1
Oryzias latipes strain HSOK chromosome 7		41	78.3	0.68	0.35	100	CP020627.1
Theobroma cacao genome assembly, chromosome: V		41	41	0.9	0.35	93.1	LT594792.1
Cyprinus carpio genome assembly common carp genome, scaff	old:...	41	41	0.68	0.35	100	LN590708.1
Trichinella spiralis putative septum site-determining pro	tein...	41	41	0.84	0.35	92.59	XM_003373204.1
Salarias fasciatus genome assembly, chromosome: 11		40.1	80.1	0.75	1.2	95.83	LR597446.1
Syngnathus acus genome assembly, chromosome: 6		40.1	40.1	0.75	1.2	95.83	LR594592.1
Eukaryotic synthetic construct chromosome 14		40.1	40.1	0.75	1.2	95.83	CP034492.1
PREDICTED: Cynoglossus semilaevis 14-3-3-like protein 2..	.	40.1	40.1	0.75	1.2	95.83	XM_025065852.1
PREDICTED: Oryzias melastigma zinc finger AN1-type contai	ning ...	40.1	40.1	0.75	1.2	95.83	XM_024297154.1
PREDICTED: Oryzias melastigma zinc finger AN1-type contai	ning ...	40.1	40.1	0.75	1.2	95.83	XM_024297153.1
PREDICTED: Calidris pugnax NIPA-like domain containing 1.	..	40.1	40.1	0.75	1.2	95.83	XM_014954294.1
Caenorhabditis elegans genome assembly...		40.1	40.1	0.75	1.2	95.83	LK928610.1
Cyprinus carpio genome assembly common carp genome, scaff	old...	40.1	40.1	0.75	1.2	95.83	LN591079.1
Caenorhabditis elegans YAC Y39B6A, complete sequence		40.1	40.1	0.75	1.2	95.83	AL132948.3
Mus musculus targeted KO-first, conditional ready, lacZ-t	agged...	40.1	40.1	0.75	1.2	95.83	JN952436.1
Phlebotomus papatasi BAC clone PLPAAEX-10H12 from chromos	ome...	40.1	40.1	0.75	1.2	95.83	AC238775.1
Mus musculus BAC clone RP24-418L21 from 8, complete seque	nce	40.1	40.1	0.75	1.2	95.83	AC141868.4
Human chromosome 14 DNA sequence BAC R-15E14 of library R	PCI-1...	40.1	40.1	0.75	1.2	95.83	AL352981.4
Caligus rogercresseyi isolate FCH chromosome 16		39.2	39.2	0.81	1.2	92.31	CP045905.1
PREDICTED: Serinus canaria uncharacterized LOC108962060..	.	39.2	39.2	0.81	1.2	92.31	XM_018914433.2
PREDICTED: Manacus vitellinus uncharacterized LOC10864205	0...	39.2	39.2	0.81	1.2	92.31	XM_029965283.1
Vigna unguiculata cultivar Xiabao 2 chromosome Vu11		39.2	78.3	0.81	1.2	92.31	CP039347.1
Salmo trutta genome assembly, chromosome: 19		39.2	39.2	0.65	1.2	100	LR584427.1
Echeneis naucrates genome assembly, chromosome: 5		39.2	39.2	0.81	1.2	92.31	LR584046.1
PREDICTED: Pocillopora damicornis uncharacterized LOC1136	74608...	39.2	39.2	0.96	1.2	87.1	XM_027191095.1
Culicoides sonorensis genome assembly, scaffold: scaffold	2	39.2	39.2	0.81	1.2	92.31	LN483352.1
PREDICTED: Sus scrofa solute carrier family 16 member 9..	.	39.2	39.2	0.81	1.2	92.31	XM_005671011.3
PREDICTED: Sus scrofa solute carrier family 16 member 9..	.	39.2	39.2	0.81	1.2	92.31	XM_021072688.1
PREDICTED: Sus scrofa solute carrier family 16 member 9..	.	39.2	39.2	0.81	1.2	92.31	XM_001926829.4
PREDICTED: Corvus brachyrhynchos uncharacterized LOC10844	8541...	39.2	39.2	0.81	1.2	92.31	XR_001864442.1
PREDICTED: Rousettus aegyptiacus pyruvate dehydrogenase k	inase...	39.2	39.2	0.65	1.2	100	XM_016121350.1
PREDICTED: Rousettus aegyptiacus pyruvate dehydrogenase k	inase...	39.2	39.2	0.65	1.2	100	XM_016121349.1
PREDICTED: Rousettus aegyptiacus pyruvate dehydrogenase k	inase...	39.2	39.2	0.65	1.2	100	XM_016121348.1
PREDICTED: Priapulus caudatus prolyl 3-hydroxylase OGFOD1	#NAME?	39.2	39.2	0.65	1.2	100	XM_014814908.1
Vitis vinifera, whole genome shotgun sequence, contig...		39.2	39.2	0.65	1.2	100	AM453205.1
Mus musculus chromosome 18, clone RP24-429E21, complete s	equence	39.2	39.2	0.65	1.2	100	AC116877.18
Mus musculus chromosome 18, clone RP24-333N14, complete s	equence	39.2	39.2	0.65	1.2	100	AC116799.9
Zebrafish DNA sequence from clone CH211-214J8 in linkage	group...	39.2	39.2	0.65	1.2	100	BX510923.8
Sparus aurata genome assembly, chromosome: 3		38.3	38.3	0.71	4.3	95.65	LR537123.1
Haemonchus contortus strain NZ_Hco_NP chromosome 1		38.3	76.5	0.81	4.3	95.65	CP035805.1
Aquila chrysaetos chrysaetos genome assembly, chromosome:	5	38.3	38.3	0.71	4.3	95.65	LR606185.1
Sphaeramia orbicularis genome assembly, chromosome: 22		38.3	38.3	0.71	4.3	95.65	LR597479.1
Salarias fasciatus genome assembly, chromosome: 16		38.3	38.3	0.71	4.3	95.65	LR597451.1
Salarias fasciatus genome assembly, chromosome: 2		38.3	38.3	0.71	4.3	95.65	LR597437.1
Plasmodium chabaudi chabaudi strain AS genome assembly,..	.	38.3	38.3	0.71	4.3	95.65	LK022889.2
Gossypium raimondii isolate D5-4 chromosome D5_01		38.3	38.3	0.71	4.3	95.65	CP032553.1
Syngnathus acus genome assembly, chromosome: 2		38.3	38.3	0.71	4.3	95.65	LR594588.1
Plasmodium gonderi hypothetical protein, conserved (PGO_1	24980...	38.3	38.3	0.71	4.3	95.65	XM_028689288.1
Salmo trutta genome assembly, chromosome: 22		38.3	38.3	0.87	4.3	89.29	LR584440.1
Echeneis naucrates genome assembly, chromosome: 7		38.3	38.3	0.71	4.3	95.65	LR584048.1
Caenorhabditis elegans strain CB4856 chromosome V		38.3	38.3	0.71	4.3	95.65	CP038191.1
Caenorhabditis elegans strain CB4856 chromosome III		38.3	38.3	0.75	4.3	96	CP038189.1
Gouania willdenowi genome assembly, chromosome: 20		38.3	38.3	0.71	4.3	95.65	LR131990.1
Plasmodium yoelii killicki strain 194ZZ genome assembly,.	..	38.3	38.3	0.71	4.3	95.65	LR129753.1
Plasmodium vinckei brucechwatti strain 1-69 genome assemb	ly,...	38.3	38.3	0.71	4.3	95.65	LR129739.1
Plasmodium vinckei vinckei strain V52 genome assembly,...		38.3	38.3	0.71	4.3	95.65	LR129725.1
Plasmodium vinckei petteri strain CR genome assembly,...		38.3	38.3	0.71	4.3	95.65	LR129711.1
Plasmodium vinckei vinckei genome assembly, chromosome: P	VVCY_12	38.3	38.3	0.71	4.3	95.65	LR215068.1
Linum usitatissimum chromosome Lu2		38.3	38.3	0.71	4.3	95.65	CP027626.1
Lactobacillus sp. CBA3606 chromosome, complete genome		38.3	38.3	0.9	4.3	90	CP027194.1
Bos mutus isolate yakQH1 chromosome 13		38.3	38.3	0.75	4.3	96	CP027081.1
Culicoides sonorensis genome assembly, scaffold: scaffold	1	38.3	38.3	0.71	4.3	95.65	LN483351.1
PREDICTED: Felis catus uncharacterized LOC109493461...		38.3	38.3	0.71	4.3	95.65	XR_002147717.2
PREDICTED: Crassostrea virginica...		38.3	38.3	0.71	4.3	95.65	XM_022487624.1
Oryzias latipes strain HSOK chromosome 14		38.3	38.3	0.71	4.3	95.65	CP020634.1
Oryzias latipes strain HNI chromosome 14		38.3	38.3	0.78	4.3	96	CP020792.1
Oryzias latipes strain Hd-rR chromosome 14 sequence		38.3	38.3	0.78	4.3	96	CP020678.1
Oryza sativa Indica Group cultivar Shuhui498 chromosome 6	...	38.3	38.3	0.87	4.3	89.29	CP018162.1
Plasmodium coatneyi Uncharacterized protein partial mRNA		38.3	38.3	0.71	4.3	95.65	XM_020058294.1
PREDICTED: Amphimedon queenslandica poly [ADP-ribose] pol	ymera...	38.3	38.3	0.87	4.3	89.29	XM_003390588.2
PREDICTED: Amphimedon queenslandica uncharacterized LOC10	06317...	38.3	38.3	0.87	4.3	89.29	XM_019999758.1
PREDICTED: Amphimedon queenslandica uncharacterized LOC10	06317...	38.3	38.3	0.87	4.3	89.29	XM_011407340.2
PREDICTED: Amphimedon queenslandica uncharacterized LOC10	06317...	38.3	38.3	0.87	4.3	89.29	XM_019999757.1
PREDICTED: Amphimedon queenslandica uncharacterized LOC10	06317...	38.3	38.3	0.87	4.3	89.29	XM_019999756.1
Plasmodium relictum strain SGS1 genome assembly, chromoso	me: 8	38.3	38.3	0.71	4.3	95.65	LN835303.1
Plasmodium chabaudi adami strain DK genome assembly, chro	mosom...	38.3	38.3	0.71	4.3	95.65	LT608206.1
Plasmodium chabaudi chabaudi strain CB genome assembly,..	.	38.3	38.3	0.71	4.3	95.65	LT608164.1
Plasmodium chabaudi adami strain DS genome assembly, chro	mosom...	38.3	38.3	0.71	4.3	95.65	LT608192.1
Plasmodium chabaudi chabaudi strain AJ genome assembly,..	.	38.3	38.3	0.71	4.3	95.65	LT608178.1
TPA: Oryzias latipes strain Hd-rR, complete genome assemb	ly,...	38.3	38.3	0.78	4.3	96	HF933220.1
Agaricus bisporus var. bisporus strain H39 chromosome 4,.	..	38.3	38.3	0.71	4.3	95.65	CP015473.1
Plasmodium coatneyi strain Hackeri chromosome 6, complete	...	38.3	38.3	0.71	4.3	95.65	CP016244.1
Strongyloides venezuelensis genome assembly S_venezuelens	is_HH...	38.3	38.3	0.75	4.3	96	LM524989.1
Alignments:
>African swine fever virus strain ASFV/pig/China/CAS19-01	/2019, c	omplete	genom	e
Sequence ID: MN172368.1 Length: 189405
Range 1: 123483 to 123514
Score:59.0 bits(64), Expect:1e-06,
Identities:32/32(100%), Gaps:0/32(0%), Strand: Plus/Plus
Query 1 ATGCCTAtttttttCACATTTTCCAAAAAGTC 32
||||||||||||||||||||||||||||||||
Sbjct 123483 ATGCCTATTTTTTTCACATTTTCCAAAAAGTC 123514
>PREDICTED: Apteryx australis mantelli phosphodiesterase	5A, cGMP	#NAME?	ic (PD	E5A),	mRNA
Sequence ID: XM_013951652.1 Length: 7579
Range 1: 4524 to 4550
Score:45.5 bits(49), Expect:0.029,
Identities:26/27(96%), Gaps:0/27(0%), Strand: Plus/Plus
Query 5 CTAtttttttCACATTTTCCAAAAAGT 31
|||||||||||| ||||||||||||||
Sbjct 4524 CTATTTTTTTCAGATTTTCCAAAAAGT 4550
>Apteryx australis mantelli genome assembly AptMant0, sca	ffold sc	affold3	9
Sequence ID: LK064800.1 Length: 35850568
Range 1: 16484786 to 16484812
Score:45.5 bits(49), Expect:0.029,
Identities:26/27(96%), Gaps:0/27(0%), Strand: Plus/Minus
Query 5 CTAtttttttCACATTTTCCAAAAAGT 31
|||||||||||| ||||||||||||||
Sbjct 16484812 CTATTTTTTTCAGATTTTCCAAAAAGT 16484786
Range 2: 34994835 to 34994854
Score:37.4 bits(40), Expect:4.3,
Identities:20/20(100%), Gaps:0/20(0%), Strand: Plus/Minu	s
Query 13 ttCACATTTTCCAAAAAGTC 32
||||||||||||||||||||
Sbjct 34994854 TTCACATTTTCCAAAAAGTC 34994835
>PREDICTED: Dromaius novaehollandiae phosphodiesterase 5A	(PDE5A)	, trans	cript	varian	t X3,	mRNA
Sequence ID: XM_026096111.1 Length: 7781
Range 1: 4531 to 4556
Score:43.7 bits(47), Expect:0.10,
Identities:25/26(96%), Gaps:0/26(0%), Strand: Plus/Plus
Query 6 TAtttttttCACATTTTCCAAAAAGT 31
||||||||||| ||||||||||||||
Sbjct 4531 TATTTTTTTCAGATTTTCCAAAAAGT 4556
>PREDICTED: Dromaius novaehollandiae phosphodiesterase 5A	(PDE5A)	, trans	cript	varian	t X2,	mRNA
Sequence ID: XM_026096110.1 Length: 7881
Range 1: 4631 to 4656
Score:43.7 bits(47), Expect:0.10,
Identities:25/26(96%), Gaps:0/26(0%), Strand: Plus/Plus
Query 6 TAtttttttCACATTTTCCAAAAAGT 31
||||||||||| ||||||||||||||
Sbjct 4631 TATTTTTTTCAGATTTTCCAAAAAGT 4656
>PREDICTED: Dromaius novaehollandiae phosphodiesterase 5A	(PDE5A)	, trans	cript	varian	t X1,	mRNA
Sequence ID: XM_026096109.1 Length: 7890
Range 1: 4640 to 4665
Score:43.7 bits(47), Expect:0.10,
Identities:25/26(96%), Gaps:0/26(0%), Strand: Plus/Plus
Query 6 TAtttttttCACATTTTCCAAAAAGT 31
||||||||||| ||||||||||||||
Sbjct 4640 TATTTTTTTCAGATTTTCCAAAAAGT 4665
>Gossypioides kirkii chromosome KI_09
Sequence ID: CP032251.1 Length: 38743931
Range 1: 17126907 to 17126929
Score:42.8 bits(46), Expect:0.10,
Identities:23/23(100%), Gaps:0/23(0%), Strand: Plus/Plus
Query 6 TAtttttttCACATTTTCCAAAA 28
|||||||||||||||||||||||
Sbjct 17126907 TATTTTTTTCACATTTTCCAAAA 17126929
>Rhinatrema bivittatum genome assembly, chromosome: 12
Sequence ID: LR584398.1 Length: 87785054
Range 1: 86312976 to 86312998
Score:42.8 bits(46), Expect:0.10,
Identities:23/23(100%), Gaps:0/23(0%), Strand: Plus/Plus
Query 7 AtttttttCACATTTTCCAAAAA 29
|||||||||||||||||||||||
Sbjct 86312976 ATTTTTTTCACATTTTCCAAAAA 86312998
Range 2: 86379687 to 86379708
Score:41.0 bits(44), Expect:0.35,
Identities:22/22(100%), Gaps:0/22(0%), Strand: Plus/Plus
Query 7 AtttttttCACATTTTCCAAAA 28
||||||||||||||||||||||
Sbjct 86379687 ATTTTTTTCACATTTTCCAAAA 86379708
>Aquila chrysaetos chrysaetos genome assembly, chromosome	: Z
Sequence ID: LR606180.1 Length: 88216475
Range 1: 28574052 to 28574081
Score:41.9 bits(45), Expect:0.35,
Identities:27/30(90%), Gaps:0/30(0%), Strand: Plus/Plus
Query 2 TGCCTAtttttttCACATTTTCCAAAAAGT 31
|| |||||||||| | ||||||||||||||
Sbjct 28574052 TGTCTATTTTTTTAAAATTTTCCAAAAAGT 28574081
>PREDICTED: Formica exsecta kinetochore-associated protei	n 1 (LOC	1152444	30), m	RNA
Sequence ID: XM_029822046.1 Length: 7601
Range 1: 4597 to 4621
Score:41.9 bits(45), Expect:0.35,
Identities:24/25(96%), Gaps:0/25(0%), Strand: Plus/Minus
Query 7 AtttttttCACATTTTCCAAAAAGT 31
|||||||| ||||||||||||||||
Sbjct 4621 ATTTTTTTTACATTTTCCAAAAAGT 4597
>Bos mutus isolate yakQH1 chromosome 16
Sequence ID: CP027084.1 Length: 78623970
Range 1: 343277 to 343308
Score:41.9 bits(45), Expect:0.35,
Identities:29/32(91%), Gaps:1/32(3%), Strand: Plus/Minus
Query 1 ATGCCTAtttttttCACA-TTTTCCAAAAAGT 31
|||||||||||||| | | |||||||||||||
Sbjct 343308 ATGCCTATTTTTTTGAAACTTTTCCAAAAAGT 343277
>Trichinella spiralis isolate ISS534 chromosome X
Sequence ID: CP032376.1 Length: 15367684
Range 1: 415504 to 415530
Score:41.0 bits(44), Expect:0.35,
Identities:25/27(93%), Gaps:0/27(0%), Strand: Plus/Plus
Query 5 CTAtttttttCACATTTTCCAAAAAGT 31
||||| |||||| ||||||||||||||
Sbjct 415504 CTATTGTTTTCATATTTTCCAAAAAGT 415530
>Trichinella spiralis isolate Shisler1 chromosome X
Sequence ID: CP032370.1 Length: 15349411
Range 1: 415157 to 415183
Score:41.0 bits(44), Expect:0.35,
Identities:25/27(93%), Gaps:0/27(0%), Strand: Plus/Plus
Query 5 CTAtttttttCACATTTTCCAAAAAGT 31
||||| |||||| ||||||||||||||
Sbjct 415157 CTATTGTTTTCATATTTTCCAAAAAGT 415183
>Trichinella spiralis isolate g279 chromosome X
Sequence ID: CP032367.1 Length: 15349119
Range 1: 415123 to 415149
Score:41.0 bits(44), Expect:0.35,
Identities:25/27(93%), Gaps:0/27(0%), Strand: Plus/Plus
Query 5 CTAtttttttCACATTTTCCAAAAAGT 31
||||| |||||| ||||||||||||||
Sbjct 415123 CTATTGTTTTCATATTTTCCAAAAAGT 415149
>Sphaeramia orbicularis genome assembly, chromosome: 17
Sequence ID: LR597474.1 Length: 57836085
Range 1: 8266615 to 8266643
Score:41.0 bits(44), Expect:0.35,
Identities:27/29(93%), Gaps:1/29(3%), Strand: Plus/Plus
Query 2 TGCCTAtttttttC-ACATTTTCCAAAAA 29
||| |||||||||| ||||||||||||||
Sbjct 8266615 TGCATATTTTTTTCGACATTTTCCAAAAA 8266643
Range 2: 8896694 to 8896713
Score:37.4 bits(40), Expect:4.3,
Identities:20/20(100%), Gaps:0/20(0%), Strand: Plus/Plus
Query 9 ttttttCACATTTTCCAAAA 28
||||||||||||||||||||
Sbjct 8896694 TTTTTTCACATTTTCCAAAA 8896713
>PREDICTED: Hyposmocoma kahamanoa uncharacterized LOC1132	36866 (L	OC11323	6866),	mRNA
Sequence ID: XM_026473080.1 Length: 1225
Range 1: 537 to 563
Score:41.0 bits(44), Expect:0.35,
Identities:25/27(93%), Gaps:0/27(0%), Strand: Plus/Plus
Query 6 TAtttttttCACATTTTCCAAAAAGTC 32
||| || ||||||||||||||||||||
Sbjct 537 TATGTTATTCACATTTTCCAAAAAGTC 563
>Culicoides sonorensis genome assembly, scaffold: scaffol	d436
Sequence ID: LN483786.1 Length: 100308
Range 1: 82600 to 82621
Score:41.0 bits(44), Expect:0.35,
Identities:22/22(100%), Gaps:0/22(0%), Strand: Plus/Plus
Query 8 tttttttCACATTTTCCAAAAA 29
||||||||||||||||||||||
Sbjct 82600 TTTTTTTCACATTTTCCAAAAA 82621
>Oryzias latipes strain HSOK chromosome 7
Sequence ID: CP020627.1 Length: 34886135
Range 1: 28902689 to 28902710
Score:41.0 bits(44), Expect:0.35,
Identities:22/22(100%), Gaps:0/22(0%), Strand: Plus/Minu	s
Query 6 TAtttttttCACATTTTCCAAA 27
||||||||||||||||||||||
Sbjct 28902710 TATTTTTTTCACATTTTCCAAA 28902689
Range 2: 26722693 to 26722712
Score:37.4 bits(40), Expect:4.3,
Identities:20/20(100%), Gaps:0/20(0%), Strand: Plus/Plus
Query 6 TAtttttttCACATTTTCCA 25
||||||||||||||||||||
Sbjct 26722693 TATTTTTTTCACATTTTCCA 26722712
>Theobroma cacao genome assembly, chromosome: V
Sequence ID: LT594792.1 Length: 39371879
Range 1: 2523 to 2550
Score:41.0 bits(44), Expect:0.35,
Identities:27/29(93%), Gaps:1/29(3%), Strand: Plus/Plus
Query 1 ATGCCTAtttttttCACATTTTCCAAAAA 29
||||| ||| |||||||||||||||||||
Sbjct 2523 ATGCC-ATTGTTTTCACATTTTCCAAAAA 2550
>Cyprinus carpio genome assembly common carp genome, scaf	fold: LG	39, chr	omosom	e: 39
Sequence ID: LN590708.1 Length: 16255708
Range 1: 13478236 to 13478257
Score:41.0 bits(44), Expect:0.35,
Identities:22/22(100%), Gaps:0/22(0%), Strand: Plus/Plus
Query 8 tttttttCACATTTTCCAAAAA 29
||||||||||||||||||||||
Sbjct 13478236 TTTTTTTCACATTTTCCAAAAA 13478257
>Trichinella spiralis putative septum site-determining pr	otein Mi	nC (Tsp	_10096	) mRNA	, comp	lete cd	s
Sequence ID: XM_003373204.1 Length: 5250
Range 1: 3329 to 3355
Score:41.0 bits(44), Expect:0.35,
Identities:25/27(93%), Gaps:0/27(0%), Strand: Plus/Minus
Query 5 CTAtttttttCACATTTTCCAAAAAGT 31
||||| |||||| ||||||||||||||
Sbjct 3355 CTATTGTTTTCATATTTTCCAAAAAGT 3329
>Salarias fasciatus genome assembly, chromosome: 11
Sequence ID: LR597446.1 Length: 36057378
Range 1: 26662951 to 26662974
Score:40.1 bits(43), Expect:1.2,
Identities:23/24(96%), Gaps:0/24(0%), Strand: Plus/Minus
Query 6 TAtttttttCACATTTTCCAAAAA 29
||||| ||||||||||||||||||
Sbjct 26662974 TATTTATTTCACATTTTCCAAAAA 26662951
Range 2: 26743527 to 26743550
Score:40.1 bits(43), Expect:1.2,
Identities:23/24(96%), Gaps:0/24(0%), Strand: Plus/Minus
Query 6 TAtttttttCACATTTTCCAAAAA 29
||||| ||||||||||||||||||
Sbjct 26743550 TATTTATTTCACATTTTCCAAAAA 26743527
>Syngnathus acus genome assembly, chromosome: 6
Sequence ID: LR594592.1 Length: 17680260
Range 1: 16238447 to 16238470
Score:40.1 bits(43), Expect:1.2,
Identities:23/24(96%), Gaps:0/24(0%), Strand: Plus/Minus
Query 6 TAtttttttCACATTTTCCAAAAA 29
||||||||| ||||||||||||||
Sbjct 16238470 TATTTTTTTTACATTTTCCAAAAA 16238447
>Eukaryotic synthetic construct chromosome 14
Sequence ID: CP034492.1 Length: 88289540
>Eukaryotic synthetic construct chromosome 14
Sequence ID: CP034517.1 Length: 88289540
Range 1: 79461939 to 79461962
Score:40.1 bits(43), Expect:1.2,
Identities:23/24(96%), Gaps:0/24(0%), Strand: Plus/Plus
Query 7 AtttttttCACATTTTCCAAAAAG 30
||||| ||||||||||||||||||
Sbjct 79461939 ATTTTCTTCACATTTTCCAAAAAG 79461962
>PREDICTED: Cynoglossus semilaevis 14-3-3-like protein 2	(LOC1033	95370),	mRNA
Sequence ID: XM_025065852.1 Length: 1886
Range 1: 1601 to 1624
Score:40.1 bits(43), Expect:1.2,
Identities:23/24(96%), Gaps:0/24(0%), Strand: Plus/Plus
Query 8 tttttttCACATTTTCCAAAAAGT 31
|||||||| |||||||||||||||
Sbjct 1601 TTTTTTTCCCATTTTCCAAAAAGT 1624
>PREDICTED: Oryzias melastigma zinc finger AN1-type conta	ining 4	(zfand4	), tra	nscrip	t vari	ant X2,	mRNA
Sequence ID: XM_024297154.1 Length: 3484
Range 1: 2797 to 2820
Score:40.1 bits(43), Expect:1.2,
Identities:23/24(96%), Gaps:0/24(0%), Strand: Plus/Minus
Query 8 tttttttCACATTTTCCAAAAAGT 31
||||||||||||||||||||| ||
Sbjct 2820 TTTTTTTCACATTTTCCAAAAGGT 2797
>PREDICTED: Oryzias melastigma zinc finger AN1-type conta	ining 4	(zfand4	), tra	nscrip	t vari	ant X1,	mRNA
Sequence ID: XM_024297153.1 Length: 3498
Range 1: 2811 to 2834
Score:40.1 bits(43), Expect:1.2,
Identities:23/24(96%), Gaps:0/24(0%), Strand: Plus/Minus
Query 8 tttttttCACATTTTCCAAAAAGT 31
||||||||||||||||||||| ||
Sbjct 2834 TTTTTTTCACATTTTCCAAAAGGT 2811
>PREDICTED: Calidris pugnax NIPA-like domain containing 1	(NIPAL1	), mRNA
Sequence ID: XM_014954294.1 Length: 2611
Range 1: 2112 to 2135
Score:40.1 bits(43), Expect:1.2,
Identities:23/24(96%), Gaps:0/24(0%), Strand: Plus/Plus
Query 7 AtttttttCACATTTTCCAAAAAG 30
||||||||| ||||||||||||||
Sbjct 2112 ATTTTTTTCTCATTTTCCAAAAAG 2135
>Caenorhabditis elegans genome assembly C_elegans_Bristol	_N2_v1_5	_4 ,sca	ffold	CELN2_	scaffo	ld00007	75
Sequence ID: LK928610.1 Length: 21276
Range 1: 10703 to 10726
Score:40.1 bits(43), Expect:1.2,
Identities:23/24(96%), Gaps:0/24(0%), Strand: Plus/Plus
Query 6 TAtttttttCACATTTTCCAAAAA 29
||||||||||| ||||||||||||
Sbjct 10703 TATTTTTTTCAAATTTTCCAAAAA 10726
>Cyprinus carpio genome assembly common carp genome ,scaf	fold 000	1716
Sequence ID: LN591079.1 Length: 593129
Range 1: 331899 to 331922
Score:40.1 bits(43), Expect:1.2,
Identities:23/24(96%), Gaps:0/24(0%), Strand: Plus/Plus
Query 8 tttttttCACATTTTCCAAAAAGT 31
||||||||| ||||||||||||||
Sbjct 331899 TTTTTTTCAGATTTTCCAAAAAGT 331922
>Caenorhabditis elegans YAC Y39B6A, complete sequence
Sequence ID: AL132948.3 Length: 246237
Range 1: 128082 to 128105
Score:40.1 bits(43), Expect:1.2,
Identities:23/24(96%), Gaps:0/24(0%), Strand: Plus/Plus
Query 6 TAtttttttCACATTTTCCAAAAA 29
||||||||||| ||||||||||||
Sbjct 128082 TATTTTTTTCAAATTTTCCAAAAA 128105
>Mus musculus targeted KO-first, conditional ready, lacZ-	tagged m	utant a	llele	Nat3:t	m1a(EU	COMM)Wt	si; transgenic
Sequence ID: JN952436.1 Length: 38957
Range 1: 35589 to 35612
Score:40.1 bits(43), Expect:1.2,
Identities:23/24(96%), Gaps:0/24(0%), Strand: Plus/Plus
Query 6 TAtttttttCACATTTTCCAAAAA 29
|||||||||| |||||||||||||
Sbjct 35589 TATTTTTTTCTCATTTTCCAAAAA 35612
>Phlebotomus papatasi BAC clone PLPAAEX-10H12 from chromo	some unk	nown, c	omplet	e sequ	ence
Sequence ID: AC238775.1 Length: 118582
Range 1: 67034 to 67057
Score:40.1 bits(43), Expect:1.2,
Identities:23/24(96%), Gaps:0/24(0%), Strand: Plus/Minus
Query 5 CTAtttttttCACATTTTCCAAAA 28
|||||||| |||||||||||||||
Sbjct 67057 CTATTTTTGTCACATTTTCCAAAA 67034
>Mus musculus BAC clone RP24-418L21 from 8, complete sequ	ence
Sequence ID: AC141868.4 Length: 188063
Range 1: 100737 to 100760
Score:40.1 bits(43), Expect:1.2,
Identities:23/24(96%), Gaps:0/24(0%), Strand: Plus/Minus
Query 6 TAtttttttCACATTTTCCAAAAA 29
|||||||||| |||||||||||||
Sbjct 100760 TATTTTTTTCTCATTTTCCAAAAA 100737
>Human chromosome 14 DNA sequence BAC R-15E14 of library	RPCI-11	from ch	romoso	me 14	of Hom	o sapie	ns (Human), complete sequence
Sequence ID: AL352981.4 Length: 158214
Range 1: 107691 to 107714
Score:40.1 bits(43), Expect:1.2,
Identities:23/24(96%), Gaps:0/24(0%), Strand: Plus/Plus
Query 7 AtttttttCACATTTTCCAAAAAG 30
||||| ||||||||||||||||||
Sbjct 107691 ATTTTCTTCACATTTTCCAAAAAG 107714
>Caligus rogercresseyi isolate FCH chromosome 16
Sequence ID: CP045905.1 Length: 17561962
Range 1: 14565574 to 14565599
Score:39.2 bits(42), Expect:1.2,
Identities:24/26(92%), Gaps:0/26(0%), Strand: Plus/Plus
Query 4 CCTAtttttttCACATTTTCCAAAAA 29
||||||||||| | ||||||||||||
Sbjct 14565574 CCTATTTTTTTTAAATTTTCCAAAAA 14565599
>PREDICTED: Serinus canaria uncharacterized LOC108962060	(LOC1089	62060),	mRNA
Sequence ID: XM_018914433.2 Length: 2520
Range 1: 2288 to 2313
Score:39.2 bits(42), Expect:1.2,
Identities:24/26(92%), Gaps:0/26(0%), Strand: Plus/Plus
Query 7 AtttttttCACATTTTCCAAAAAGTC 32
|||| |||| ||||||||||||||||
Sbjct 2288 ATTTATTTCCCATTTTCCAAAAAGTC 2313
>PREDICTED: Manacus vitellinus uncharacterized LOC1086420	50 (LOC1	864205	0), mR	NA
Sequence ID: XM_029965283.1 Length: 1776
Range 1: 1743 to 1768
Score:39.2 bits(42), Expect:1.2,
Identities:24/26(92%), Gaps:0/26(0%), Strand: Plus/Plus
Query 7 AtttttttCACATTTTCCAAAAAGTC 32
|||| |||| ||||||||||||||||
Sbjct 1743 ATTTATTTCCCATTTTCCAAAAAGTC 1768
>Vigna unguiculata cultivar Xiabao 2 chromosome Vu11
Sequence ID: CP039347.1 Length: 54993376
Range 1: 44208166 to 44208191
Score:39.2 bits(42), Expect:1.2,
Identities:24/26(92%), Gaps:0/26(0%), Strand: Plus/Minus
Query 2 TGCCTAtttttttCACATTTTCCAAA 27
||| ||| ||||||||||||||||||
Sbjct 44208191 TGCATATCTTTTTCACATTTTCCAAA 44208166
Range 2: 44210514 to 44210539
Score:39.2 bits(42), Expect:1.2,
Identities:24/26(92%), Gaps:0/26(0%), Strand: Plus/Minus
Query 2 TGCCTAtttttttCACATTTTCCAAA 27
||| ||| ||||||||||||||||||
Sbjct 44210539 TGCATATCTTTTTCACATTTTCCAAA 44210514
>Salmo trutta genome assembly, chromosome: 19
Sequence ID: LR584427.1 Length: 56583805
Range 1: 17232456 to 17232476
Score:39.2 bits(42), Expect:1.2,
Identities:21/21(100%), Gaps:0/21(0%), Strand: Plus/Minu	s
Query 10 tttttCACATTTTCCAAAAAG 30
|||||||||||||||||||||
Sbjct 17232476 TTTTTCACATTTTCCAAAAAG 17232456
>Echeneis naucrates genome assembly, chromosome: 5
Sequence ID: LR584046.1 Length: 26820162
Range 1: 24162696 to 24162721
Score:39.2 bits(42), Expect:1.2,
Identities:24/26(92%), Gaps:0/26(0%), Strand: Plus/Minus
Query 6 TAtttttttCACATTTTCCAAAAAGT 31
|||| |||||| ||||||||||||||
Sbjct 24162721 TATTGTTTTCATATTTTCCAAAAAGT 24162696
>PREDICTED: Pocillopora damicornis uncharacterized LOC113	674608 (	LOC1136	74608)	, mRNA
Sequence ID: XM_027191095.1 Length: 4963
Range 1: 1847 to 1877
Score:39.2 bits(42), Expect:1.2,
Identities:27/31(87%), Gaps:0/31(0%), Strand: Plus/Minus
Query 2 TGCCTAtttttttCACATTTTCCAAAAAGTC 32
|||| | ||| |||||||||||||||| |||
Sbjct 1877 TGCCAAATTTGTTCACATTTTCCAAAAGGTC 1847
>Culicoides sonorensis genome assembly, scaffold: scaffol	d2
Sequence ID: LN483352.1 Length: 3518941
Range 1: 495783 to 495808
Score:39.2 bits(42), Expect:1.2,
Identities:24/26(92%), Gaps:0/26(0%), Strand: Plus/Plus
Query 7 AtttttttCACATTTTCCAAAAAGTC 32
|||||||||| |||||||||||| ||
Sbjct 495783 ATTTTTTTCATATTTTCCAAAAAATC 495808
>PREDICTED: Sus scrofa solute carrier family 16 member 9	(SLC16A9	), tran	script	varia	nt X3,	mRNA
Sequence ID: XM_005671011.3 Length: 4482
Range 1: 1929 to 1954
Score:39.2 bits(42), Expect:1.2,
Identities:24/26(92%), Gaps:0/26(0%), Strand: Plus/Plus
Query 6 TAtttttttCACATTTTCCAAAAAGT 31
|||||||||| | |||||||||||||
Sbjct 1929 TATTTTTTTCTCTTTTTCCAAAAAGT 1954
>PREDICTED: Sus scrofa solute carrier family 16 member 9	(SLC16A9	), tran	script	varia	nt X2,	mRNA
Sequence ID: XM_021072688.1 Length: 4433
Range 1: 1880 to 1905
Score:39.2 bits(42), Expect:1.2,
Identities:24/26(92%), Gaps:0/26(0%), Strand: Plus/Plus
Query 6 TAtttttttCACATTTTCCAAAAAGT 31
|||||||||| | |||||||||||||
Sbjct 1880 TATTTTTTTCTCTTTTTCCAAAAAGT 1905
>PREDICTED: Sus scrofa solute carrier family 16 member 9	(SLC16A9	), tran	script	varia	nt X1,	mRNA
Sequence ID: XM_001926829.4 Length: 4512
Range 1: 1951 to 1976
Score:39.2 bits(42), Expect:1.2,
Identities:24/26(92%), Gaps:0/26(0%), Strand: Plus/Plus
Query 6 TAtttttttCACATTTTCCAAAAAGT 31
|||||||||| | |||||||||||||
Sbjct 1951 TATTTTTTTCTCTTTTTCCAAAAAGT 1976
>PREDICTED: Corvus brachyrhynchos uncharacterized LOC1084	48541 (L	OC10844	8541),	ncRNA
Sequence ID: XR_001864442.1 Length: 2153
Range 1: 1382 to 1407
Score:39.2 bits(42), Expect:1.2,
Identities:24/26(92%), Gaps:0/26(0%), Strand: Plus/Plus
Query 7 AtttttttCACATTTTCCAAAAAGTC 32
|||| |||| ||||||||||||||||
Sbjct 1382 ATTTATTTCCCATTTTCCAAAAAGTC 1407
>PREDICTED: Rousettus aegyptiacus pyruvate dehydrogenase	kinase 3	(PDK3)	, tran	script	varia	nt X3,	mRNA
Sequence ID: XM_016121350.1 Length: 17615
Range 1: 8910 to 8930
Score:39.2 bits(42), Expect:1.2,
Identities:21/21(100%), Gaps:0/21(0%), Strand: Plus/Plus
Query 8 tttttttCACATTTTCCAAAA 28
|||||||||||||||||||||
Sbjct 8910 TTTTTTTCACATTTTCCAAAA 8930
>PREDICTED: Rousettus aegyptiacus pyruvate dehydrogenase	kinase 3	(PDK3)	, tran	script	varia	nt X2,	mRNA
Sequence ID: XM_016121349.1 Length: 17786
Range 1: 9081 to 9101
Score:39.2 bits(42), Expect:1.2,
Identities:21/21(100%), Gaps:0/21(0%), Strand: Plus/Plus
Query 8 tttttttCACATTTTCCAAAA 28
|||||||||||||||||||||
Sbjct 9081 TTTTTTTCACATTTTCCAAAA 9101
>PREDICTED: Rousettus aegyptiacus pyruvate dehydrogenase	kinase 3	(PDK3)	, tran	script	varia	nt X1,	mRNA
Sequence ID: XM_016121348.1 Length: 17794
Range 1: 9089 to 9109
Score:39.2 bits(42), Expect:1.2,
Identities:21/21(100%), Gaps:0/21(0%), Strand: Plus/Plus
Query 8 tttttttCACATTTTCCAAAA 28
|||||||||||||||||||||
Sbjct 9089 TTTTTTTCACATTTTCCAAAA 9109
>PREDICTED: Priapulus caudatus prolyl 3-hydroxylase OGFOD	1-like (	LOC1068	11324)	, tran	script	varian	t X1, mRNA
Sequence ID: XM_014814908.1 Length: 2053
Range 1: 436 to 456
Score:39.2 bits(42), Expect:1.2,
Identities:21/21(100%), Gaps:0/21(0%), Strand: Plus/Minu	s
Query 10 tttttCACATTTTCCAAAAAG 30
|||||||||||||||||||||
Sbjct 456 TTTTTCACATTTTCCAAAAAG 436
>Vitis vinifera, whole genome shotgun sequence, contig VV	78X02756	2.46, c	lone E	NTAV 1	15
Sequence ID: AM453205.1 Length: 28999
Range 1: 3130 to 3150
Score:39.2 bits(42), Expect:1.2,
Identities:21/21(100%), Gaps:0/21(0%), Strand: Plus/Plus
Query 8 tttttttCACATTTTCCAAAA 28
|||||||||||||||||||||
Sbjct 3130 TTTTTTTCACATTTTCCAAAA 3150
>Mus musculus chromosome 18, clone RP24-429E21, complete	sequence
Sequence ID: AC116877.18 Length: 188544
Range 1: 147155 to 147175
Score:39.2 bits(42), Expect:1.2,
Identities:21/21(100%), Gaps:0/21(0%), Strand: Plus/Plus
Query 6 TAtttttttCACATTTTCCAA 26
|||||||||||||||||||||
Sbjct 147155 TATTTTTTTCACATTTTCCAA 147175
>Mus musculus chromosome 18, clone RP24-333N14, complete	sequence
Sequence ID: AC116799.9 Length: 164940
Range 1: 140980 to 141000
Score:39.2 bits(42), Expect:1.2,
Identities:21/21(100%), Gaps:0/21(0%), Strand: Plus/Minu	s
Query 6 TAtttttttCACATTTTCCAA 26
|||||||||||||||||||||
Sbjct 141000 TATTTTTTTCACATTTTCCAA 140980
>Zebrafish DNA sequence from clone CH211-214J8 in linkage	group 5	, compl	ete se	quence
Sequence ID: BX510923.8 Length: 165838
Range 1: 131161 to 131181
Score:39.2 bits(42), Expect:1.2,
Identities:21/21(100%), Gaps:0/21(0%), Strand: Plus/Minu	s
Query 6 TAtttttttCACATTTTCCAA 26
|||||||||||||||||||||
Sbjct 131181 TATTTTTTTCACATTTTCCAA 131161
>Sparus aurata genome assembly, chromosome: 3
Sequence ID: LR537123.1 Length: 32888385
Range 1: 27170958 to 27170980
Score:38.3 bits(41), Expect:4.3,
Identities:22/23(96%), Gaps:0/23(0%), Strand: Plus/Minus
Query 3 GCCTAtttttttCACATTTTCCA 25
|| ||||||||||||||||||||
Sbjct 27170980 GCTTATTTTTTTCACATTTTCCA 27170958
>Haemonchus contortus strain NZ_Hco_NP chromosome 1
Sequence ID: CP035805.1 Length: 83295456
Range 1: 36750522 to 36750544
Score:38.3 bits(41), Expect:4.3,
Identities:22/23(96%), Gaps:0/23(0%), Strand: Plus/Plus
Query 7 AtttttttCACATTTTCCAAAAA 29
||||||||| |||||||||||||
Sbjct 36750522 ATTTTTTTCGCATTTTCCAAAAA 36750544
Range 2: 41510175 to 41510197
Score:38.3 bits(41), Expect:4.3,
Identities:22/23(96%), Gaps:0/23(0%), Strand: Plus/Minus
Query 4 CCTAtttttttCACATTTTCCAA 26
|| ||||||||||||||||||||
Sbjct 41510197 CCCATTTTTTTCACATTTTCCAA 41510175
>Aquila chrysaetos chrysaetos genome assembly, chromosome	: 5
Sequence ID: LR606185.1 Length: 76621501
Range 1: 11817469 to 11817491
Score:38.3 bits(41), Expect:4.3,
Identities:22/23(96%), Gaps:0/23(0%), Strand: Plus/Minus
Query 6 TAtttttttCACATTTTCCAAAA 28
|||||| ||||||||||||||||
Sbjct 11817491 TATTTTCTTCACATTTTCCAAAA 11817469
>Sphaeramia orbicularis genome assembly, chromosome: 22
Sequence ID: LR597479.1 Length: 56303883
Range 1: 29553379 to 29553401
Score:38.3 bits(41), Expect:4.3,
Identities:22/23(96%), Gaps:0/23(0%), Strand: Plus/Plus
Query 7 AtttttttCACATTTTCCAAAAA 29
||||||||||| |||||||||||
Sbjct 29553379 ATTTTTTTCACTTTTTCCAAAAA 29553401
>Salarias fasciatus genome assembly, chromosome: 16
Sequence ID: LR597451.1 Length: 34246461
Range 1: 6198722 to 6198744
Score:38.3 bits(41), Expect:4.3,
Identities:22/23(96%), Gaps:0/23(0%), Strand: Plus/Plus
Query 8 tttttttCACATTTTCCAAAAAG 30
||||| |||||||||||||||||
Sbjct 6198722 TTTTTCTCACATTTTCCAAAAAG 6198744
>Salarias fasciatus genome assembly, chromosome: 2
Sequence ID: LR597437.1 Length: 35747288
Range 1: 10470836 to 10470858
Score:38.3 bits(41), Expect:4.3,
Identities:22/23(96%), Gaps:0/23(0%), Strand: Plus/Minus
Query 7 AtttttttCACATTTTCCAAAAA 29
||||||||||||||||||| |||
Sbjct 10470858 ATTTTTTTCACATTTTCCATAAA 10470836
>Plasmodium chabaudi chabaudi strain AS genome assembly,	chromoso	me: 12
Sequence ID: LK022889.2 Length: 1766339
Range 1: 776364 to 776386
Score:38.3 bits(41), Expect:4.3,
Identities:22/23(96%), Gaps:0/23(0%), Strand: Plus/Plus
Query 8 tttttttCACATTTTCCAAAAAG 30
||||||||| |||||||||||||
Sbjct 776364 TTTTTTTCATATTTTCCAAAAAG 776386
>Gossypium raimondii isolate D5-4 chromosome D5_01
Sequence ID: CP032553.1 Length: 56642067
Range 1: 48186148 to 48186170
Score:38.3 bits(41), Expect:4.3,
Identities:22/23(96%), Gaps:0/23(0%), Strand: Plus/Plus
Query 6 TAtttttttCACATTTTCCAAAA 28
||||||||||| |||||||||||
Sbjct 48186148 TATTTTTTTCAAATTTTCCAAAA 48186170
>Syngnathus acus genome assembly, chromosome: 2
Sequence ID: LR594588.1 Length: 25818049
Range 1: 5116393 to 5116415
Score:38.3 bits(41), Expect:4.3,
Identities:22/23(96%), Gaps:0/23(0%), Strand: Plus/Plus
Query 7 AtttttttCACATTTTCCAAAAA 29
|||||||| ||||||||||||||
Sbjct 5116393 ATTTTTTTTACATTTTCCAAAAA 5116415
>Plasmodium gonderi hypothetical protein, conserved (PGO_	124980),	partia	l mRNA
Sequence ID: XM_028689288.1 Length: 3993
Range 1: 3275 to 3297
Score:38.3 bits(41), Expect:4.3,
Identities:22/23(96%), Gaps:0/23(0%), Strand: Plus/Minus
Query 6 TAtttttttCACATTTTCCAAAA 28
||||||||| |||||||||||||
Sbjct 3297 TATTTTTTTTACATTTTCCAAAA 3275
>Salmo trutta genome assembly, chromosome: 22
Sequence ID: LR584440.1 Length: 52209666
Range 1: 29668085 to 29668112
Score:38.3 bits(41), Expect:4.3,
Identities:25/28(89%), Gaps:0/28(0%), Strand: Plus/Plus
Query 5 CTAtttttttCACATTTTCCAAAAAGTC 32
||||||||| |||||||||||||| ||
Sbjct 29668085 CTATTTTTTATACATTTTCCAAAAATTC 29668112
>Echeneis naucrates genome assembly, chromosome: 7
Sequence ID: LR584048.1 Length: 25443275
Range 1: 7490392 to 7490414
Score:38.3 bits(41), Expect:4.3,
Identities:22/23(96%), Gaps:0/23(0%), Strand: Plus/Minus
Query 5 CTAtttttttCACATTTTCCAAA 27
|| ||||||||||||||||||||
Sbjct 7490414 CTTTTTTTTTCACATTTTCCAAA 7490392
>Caenorhabditis elegans strain CB4856 chromosome V
Sequence ID: CP038191.1 Length: 21389866
Range 1: 19220582 to 19220604
Score:38.3 bits(41), Expect:4.3,
Identities:22/23(96%), Gaps:0/23(0%), Strand: Plus/Plus
Query 7 AtttttttCACATTTTCCAAAAA 29
|||||||||| ||||||||||||
Sbjct 19220582 ATTTTTTTCAAATTTTCCAAAAA 19220604
>Caenorhabditis elegans strain CB4856 chromosome III
Sequence ID: CP038189.1 Length: 14110336
Range 1: 12256807 to 12256831
Score:38.3 bits(41), Expect:4.3,
Identities:24/25(96%), Gaps:1/25(4%), Strand: Plus/Minus
Query 5 CTAtttttt-tCACATTTTCCAAAA 28
||||||||| |||||||||||||||
Sbjct 12256831 CTATTTTTTCTCACATTTTCCAAAA 12256807
>Gouania willdenowi genome assembly, chromosome: 20
Sequence ID: LR131990.1 Length: 28787763
Range 1: 23492917 to 23492939
Score:38.3 bits(41), Expect:4.3,
Identities:22/23(96%), Gaps:0/23(0%), Strand: Plus/Plus
Query 9 ttttttCACATTTTCCAAAAAGT 31
||||||| |||||||||||||||
Sbjct 23492917 TTTTTTCCCATTTTCCAAAAAGT 23492939
>Plasmodium yoelii killicki strain 194ZZ genome assembly,	chromos	ome: 12
Sequence ID: LR129753.1 Length: 1757651
Range 1: 750084 to 750106
Score:38.3 bits(41), Expect:4.3,
Identities:22/23(96%), Gaps:0/23(0%), Strand: Plus/Plus
Query 8 tttttttCACATTTTCCAAAAAG 30
||||||||| |||||||||||||
Sbjct 750084 TTTTTTTCATATTTTCCAAAAAG 750106
>Plasmodium vinckei brucechwatti strain 1-69 genome assem	bly, chr	omosome	: 12
Sequence ID: LR129739.1 Length: 1764803
Range 1: 847680 to 847702
Score:38.3 bits(41), Expect:4.3,
Identities:22/23(96%), Gaps:0/23(0%), Strand: Plus/Plus
Query 8 tttttttCACATTTTCCAAAAAG 30
||||||||| |||||||||||||
Sbjct 847680 TTTTTTTCATATTTTCCAAAAAG 847702
>Plasmodium vinckei vinckei strain V52 genome assembly, c	hromosom	e: 12
Sequence ID: LR129725.1 Length: 1657787
Range 1: 747061 to 747083
Score:38.3 bits(41), Expect:4.3,
Identities:22/23(96%), Gaps:0/23(0%), Strand: Plus/Plus
Query 8 tttttttCACATTTTCCAAAAAG 30
||||||||| |||||||||||||
Sbjct 747061 TTTTTTTCATATTTTCCAAAAAG 747083
>Plasmodium vinckei petteri strain CR genome assembly, ch	romosome	: 12
Sequence ID: LR129711.1 Length: 1660175
Range 1: 752524 to 752546
Score:38.3 bits(41), Expect:4.3,
Identities:22/23(96%), Gaps:0/23(0%), Strand: Plus/Plus
Query 8 tttttttCACATTTTCCAAAAAG 30
||||||||| |||||||||||||
Sbjct 752524 TTTTTTTCATATTTTCCAAAAAG 752546
>Plasmodium vinckei vinckei genome assembly, chromosome:	PVVCY_12
Sequence ID: LR215068.1 Length: 1692345
Range 1: 776001 to 776023
Score:38.3 bits(41), Expect:4.3,
Identities:22/23(96%), Gaps:0/23(0%), Strand: Plus/Plus
Query 8 tttttttCACATTTTCCAAAAAG 30
||||||||| |||||||||||||
Sbjct 776001 TTTTTTTCATATTTTCCAAAAAG 776023
>Linum usitatissimum chromosome Lu2
Sequence ID: CP027626.1 Length: 25730386
Range 1: 14420473 to 14420495
Score:38.3 bits(41), Expect:4.3,
Identities:22/23(96%), Gaps:0/23(0%), Strand: Plus/Plus
Query 7 AtttttttCACATTTTCCAAAAA 29
||||||||||||||||||| |||
Sbjct 14420473 ATTTTTTTCACATTTTCCAGAAA 14420495
>Lactobacillus sp. CBA3606 chromosome, complete genome
Sequence ID: CP027194.1 Length: 2449069
Range 1: 1611913 to 1611942
Score:38.3 bits(41), Expect:4.3,
Identities:27/30(90%), Gaps:1/30(3%), Strand: Plus/Plus
Query 1 ATGCCTAtttttttCA-CATTTTCCAAAAA 29
|||||||||| | ||| |||||||||||||
Sbjct 1611913 ATGCCTATTTATATCAACATTTTCCAAAAA 1611942
>Bos mutus isolate yakQH1 chromosome 13
Sequence ID: CP027081.1 Length: 75983851
Range 1: 15989029 to 15989053
Score:38.3 bits(41), Expect:4.3,
Identities:24/25(96%), Gaps:1/25(4%), Strand: Plus/Minus
Query 6 TAttt-ttttCACATTTTCCAAAAA 29
||||| |||||||||||||||||||
Sbjct 15989053 TATTTATTTTCACATTTTCCAAAAA 15989029
>Culicoides sonorensis genome assembly, scaffold: scaffol	d1
Sequence ID: LN483351.1 Length: 2553419
Range 1: 150608 to 150630
Score:38.3 bits(41), Expect:4.3,
Identities:22/23(96%), Gaps:0/23(0%), Strand: Plus/Minus
Query 7 AtttttttCACATTTTCCAAAAA 29
||||||||||||||||||| |||
Sbjct 150630 ATTTTTTTCACATTTTCCATAAA 150608
>PREDICTED: Felis catus uncharacterized LOC109493461 (LOC	10949346	1), ncR	NA
Sequence ID: XR_002147717.2 Length: 2163
Range 1: 1774 to 1796
Score:38.3 bits(41), Expect:4.3,
Identities:22/23(96%), Gaps:0/23(0%), Strand: Plus/Plus
Query 5 CTAtttttttCACATTTTCCAAA 27
|||| ||||||||||||||||||
Sbjct 1774 CTATATTTTTCACATTTTCCAAA 1796
>PREDICTED: Crassostrea virginica glycoprotein-N-acetylga	lactosam	ine 3-b	eta-ga	lactos	yltran	sferase	1-like (LOC111136634), mRNA
Sequence ID: XM_022487624.1 Length: 1785
Range 1: 409 to 431
Score:38.3 bits(41), Expect:4.3,
Identities:22/23(96%), Gaps:0/23(0%), Strand: Plus/Minus
Query 10 tttttCACATTTTCCAAAAAGTC 32
|||||||||||||||||||| ||
Sbjct 431 TTTTTCACATTTTCCAAAAATTC 409
>Oryzias latipes strain HSOK chromosome 14
Sequence ID: CP020634.1 Length: 30545418
Range 1: 26673887 to 26673909
Score:38.3 bits(41), Expect:4.3,
Identities:22/23(96%), Gaps:0/23(0%), Strand: Plus/Plus
Query 8 tttttttCACATTTTCCAAAAAG 30
||||||| |||||||||||||||
Sbjct 26673887 TTTTTTTTACATTTTCCAAAAAG 26673909
>Oryzias latipes strain HNI chromosome 14
Sequence ID: CP020792.1 Length: 28133707
Range 1: 24455228 to 24455251
Score:38.3 bits(41), Expect:4.3,
Identities:24/25(96%), Gaps:1/25(4%), Strand: Plus/Plus
Query 6 TAtttttttCACATTTTCCAAAAAG 30
||||||||| |||||||||||||||
Sbjct 24455228 TATTTTTTT-ACATTTTCCAAAAAG 24455251
>Oryzias latipes strain Hd-rR chromosome 14 sequence
Sequence ID: CP020678.1 Length: 30598983
Range 1: 26058930 to 26058953
Score:38.3 bits(41), Expect:4.3,
Identities:24/25(96%), Gaps:1/25(4%), Strand: Plus/Plus
Query 6 TAtttttttCACATTTTCCAAAAAG 30
||||||||| |||||||||||||||
Sbjct 26058930 TATTTTTTT-ACATTTTCCAAAAAG 26058953
>Oryza sativa Indica Group cultivar Shuhui498 chromosome	6 sequen	ce
Sequence ID: CP018162.1 Length: 32465040
Range 1: 22369495 to 22369522
Score:38.3 bits(41), Expect:4.3,
Identities:25/28(89%), Gaps:0/28(0%), Strand: Plus/Minus
Query 5 CTAtttttttCACATTTTCCAAAAAGTC 32
||||||||||| || ||||||||||||
Sbjct 22369522 CTATTTTTTTCCCAGGTTCCAAAAAGTC 22369495
>Plasmodium coatneyi Uncharacterized protein partial mRNA
Sequence ID: XM_020058294.1 Length: 1962
Range 1: 1019 to 1041
Score:38.3 bits(41), Expect:4.3,
Identities:22/23(96%), Gaps:0/23(0%), Strand: Plus/Minus
Query 9 ttttttCACATTTTCCAAAAAGT 31
||||||||||| |||||||||||
Sbjct 1041 TTTTTTCACATGTTCCAAAAAGT 1019
>PREDICTED: Amphimedon queenslandica poly [ADP-ribose] po	lymerase	14-lik	e (LOC	100636	678),	mRNA
Sequence ID: XM_003390588.2 Length: 3581
Range 1: 11 to 38
Score:38.3 bits(41), Expect:4.3,
Identities:25/28(89%), Gaps:0/28(0%), Strand: Plus/Minus
Query 1 ATGCCTAtttttttCACATTTTCCAAAA 28
|||||| | ||||||| |||||||||||
Sbjct 38 ATGCCTCTCTTTTTCATATTTTCCAAAA 11
>PREDICTED: Amphimedon queenslandica uncharacterized LOC1	631792	(LOC10	63179	2), tr	anscri	pt vari	ant X4, mRNA
Sequence ID: XM_019999758.1 Length: 6837
Range 1: 4610 to 4637
Score:38.3 bits(41), Expect:4.3,
Identities:25/28(89%), Gaps:0/28(0%), Strand: Plus/Minus
Query 1 ATGCCTAtttttttCACATTTTCCAAAA 28
|||||| | ||||||| |||||||||||
Sbjct 4637 ATGCCTCTCTTTTTCATATTTTCCAAAA 4610
>PREDICTED: Amphimedon queenslandica uncharacterized LOC1	631792	(LOC10	63179	2), tr	anscri	pt vari	ant X3, mRNA
Sequence ID: XM_011407340.2 Length: 6885
Range 1: 4658 to 4685
Score:38.3 bits(41), Expect:4.3,
Identities:25/28(89%), Gaps:0/28(0%), Strand: Plus/Minus
Query 1 ATGCCTAtttttttCACATTTTCCAAAA 28
|||||| | ||||||| |||||||||||
Sbjct 4685 ATGCCTCTCTTTTTCATATTTTCCAAAA 4658
>PREDICTED: Amphimedon queenslandica uncharacterized LOC1	631792	(LOC10	63179	2), tr	anscri	pt vari	ant X2, mRNA
Sequence ID: XM_019999757.1 Length: 7209
Range 1: 4982 to 5009
Score:38.3 bits(41), Expect:4.3,
Identities:25/28(89%), Gaps:0/28(0%), Strand: Plus/Minus
Query 1 ATGCCTAtttttttCACATTTTCCAAAA 28
|||||| | ||||||| |||||||||||
Sbjct 5009 ATGCCTCTCTTTTTCATATTTTCCAAAA 4982
>PREDICTED: Amphimedon queenslandica uncharacterized LOC1	631792	(LOC10	63179	2), tr	anscri	pt vari	ant X1, mRNA
Sequence ID: XM_019999756.1 Length: 7224
Range 1: 4997 to 5024
Score:38.3 bits(41), Expect:4.3,
Identities:25/28(89%), Gaps:0/28(0%), Strand: Plus/Minus
Query 1 ATGCCTAtttttttCACATTTTCCAAAA 28
|||||| | ||||||| |||||||||||
Sbjct 5024 ATGCCTCTCTTTTTCATATTTTCCAAAA 4997
>Plasmodium relictum strain SGS1 genome assembly, chromos	ome: 8
Sequence ID: LN835303.1 Length: 1283005
Range 1: 743539 to 743561
Score:38.3 bits(41), Expect:4.3,
Identities:22/23(96%), Gaps:0/23(0%), Strand: Plus/Plus
Query 6 TAtttttttCACATTTTCCAAAA 28
||||||||||| |||||||||||
Sbjct 743539 TATTTTTTTCAAATTTTCCAAAA 743561
>Plasmodium chabaudi adami strain DK genome assembly, chr	omosome:	12
Sequence ID: LT608206.1 Length: 1614649
Range 1: 732519 to 732541
Score:38.3 bits(41), Expect:4.3,
Identities:22/23(96%), Gaps:0/23(0%), Strand: Plus/Plus
Query 8 tttttttCACATTTTCCAAAAAG 30
||||||||| |||||||||||||
Sbjct 732519 TTTTTTTCATATTTTCCAAAAAG 732541
>Plasmodium chabaudi chabaudi strain CB genome assembly,	chromoso	me: 12
Sequence ID: LT608164.1 Length: 1644586
Range 1: 733104 to 733126
Score:38.3 bits(41), Expect:4.3,
Identities:22/23(96%), Gaps:0/23(0%), Strand: Plus/Plus
Query 8 tttttttCACATTTTCCAAAAAG 30
||||||||| |||||||||||||
Sbjct 733104 TTTTTTTCATATTTTCCAAAAAG 733126
>Plasmodium chabaudi adami strain DS genome assembly, chr	omosome:	12
Sequence ID: LT608192.1 Length: 1647608
Range 1: 734818 to 734840
Score:38.3 bits(41), Expect:4.3,
Identities:22/23(96%), Gaps:0/23(0%), Strand: Plus/Plus
Query 8 tttttttCACATTTTCCAAAAAG 30
||||||||| |||||||||||||
Sbjct 734818 TTTTTTTCATATTTTCCAAAAAG 734840
>Plasmodium chabaudi chabaudi strain AJ genome assembly,	chromoso	me: 12
Sequence ID: LT608178.1 Length: 1649148
Range 1: 732091 to 732113
Score:38.3 bits(41), Expect:4.3,
Identities:22/23(96%), Gaps:0/23(0%), Strand: Plus/Plus
Query 8 tttttttCACATTTTCCAAAAAG 30
||||||||| |||||||||||||
Sbjct 732091 TTTTTTTCATATTTTCCAAAAAG 732113
>TPA_asm: Oryzias latipes strain Hd-rR, complete genome a	ssembly,	chromo	some 1	4
Sequence ID: HF933220.1 Length: 33607196
Range 1: 29937803 to 29937826
Score:38.3 bits(41), Expect:4.3,
Identities:24/25(96%), Gaps:1/25(4%), Strand: Plus/Plus
Query 6 TAtttttttCACATTTTCCAAAAAG 30
||||||||| |||||||||||||||
Sbjct 29937803 TATTTTTTT-ACATTTTCCAAAAAG 29937826
>Agaricus bisporus var. bisporus strain H39 chromosome 4,	complet	e seque	nce
Sequence ID: CP015473.1 Length: 3115696
Range 1: 1162693 to 1162715
Score:38.3 bits(41), Expect:4.3,
Identities:22/23(96%), Gaps:0/23(0%), Strand: Plus/Plus
Query 9 ttttttCACATTTTCCAAAAAGT 31
|||||||| ||||||||||||||
Sbjct 1162693 TTTTTTCATATTTTCCAAAAAGT 1162715
>Plasmodium coatneyi strain Hackeri chromosome 6, complet	e sequen	ce
Sequence ID: CP016244.1 Length: 1293593
Range 1: 993906 to 993928
Score:38.3 bits(41), Expect:4.3,
Identities:22/23(96%), Gaps:0/23(0%), Strand: Plus/Minus
Query 9 ttttttCACATTTTCCAAAAAGT 31
||||||||||| |||||||||||
Sbjct 993928 TTTTTTCACATGTTCCAAAAAGT 993906
>Strongyloides venezuelensis genome assembly S_venezuelen	sis_HH1,	scaffo	ld SVE	_scaff	old000	21
Sequence ID: LM524989.1 Length: 599982
Range 1: 589384 to 589408
Score:38.3 bits(41), Expect:4.3,
Identities:24/25(96%), Gaps:1/25(4%), Strand: Plus/Minus
Query 5 CTAtttttttC-ACATTTTCCAAAA 28
||||||||||| |||||||||||||
Sbjct 589408 CTATTTTTTTCTACATTTTCCAAAA 589384
Query #5: pp220.5 Query ID: lcl|Query_40598 Length: 35
Sequences producing significant alignments:
		Max	Total	Query	E	Per.
Description		Score	Score	cover	Value	Ident	Accession
African swine fever virus strain ASFV/pig/China/CAS19-01/	2019,...	64.4	64.4	1	3e-08	100	MN172368.1
Bos mutus isolate yakQH1 chromosome 14		43.7	43.7	0.88	0.1	90.32	CP027082.1
Ovis canadensis canadensis isolate 43U chromosome 9 seque	nce	43.7	43.7	0.88	0.1	90.32	CP011894.1
Enterococcus durans strain BDGP3, complete genome		41	41	0.91	0.35	87.5	CP022930.1
Nosema ceranae isolate ApiMel clone 5 small subunit ribos	omal...	41	41	0.82	0.35	93.1	KU937105.1
Nosema ceranae isolate ApiMel clone 4 small subunit ribos	omal...	41	41	0.82	0.35	93.1	KU937104.1
Nosema ceranae isolate ApiMel clone 3 small subunit ribos	omal...	41	41	0.82	0.35	93.1	KU937103.1
Nosema ceranae isolate ApiMel clone 2 small subunit ribos	omal...	41	41	0.82	0.35	93.1	KU937102.1
Nosema ceranae isolate ApiMel clone 1 small subunit ribos	omal...	41	41	0.82	0.35	93.1	KU937101.1
Nosema ceranae isolate ApiCer clone 2 small subunit ribos	omal...	41	41	0.82	0.35	93.1	KU937100.1
Nosema ceranae isolate ApiCer clone 1 small subunit ribos	omal...	41	41	0.82	0.35	93.1	KU937099.1
Nosema ceranae clone 8 5S ribosomal RNA gene, partial seq	uence...	41	41	0.82	0.35	93.1	JX205152.1
Nosema ceranae clone 7 5S ribosomal RNA gene, partial seq	uence...	41	41	0.82	0.35	93.1	JX205151.1
Nosema ceranae clone 3 5S ribosomal RNA gene, partial seq	uence...	41	41	0.82	0.35	93.1	JX205150.1
Nosema ceranae clone 2 5S ribosomal RNA gene, partial seq	uence...	41	41	0.82	0.35	93.1	JX205149.1
Nosema ceranae clone 13 5S ribosomal RNA gene, partial se	quenc...	41	41	0.82	0.35	93.1	JX205129.1
Nosema ceranae small subunit ribosomal RNA gene, internal	...	41	41	0.82	0.35	93.1	DQ486027.1
Nosema ceranae small subunit ribosomal RNA gene, internal	...	41	41	0.82	0.35	93.1	DQ078785.1
Aeromonas dhakensis strain KN-Mc-6U21, complete genome		40.1	40.1	0.68	1.2	95.83	CP023141.1
Oryzias latipes strain Hd-rR chromosome 14 sequence		40.1	78.3	0.85	1.2	89.66	CP020678.1
Cyprinus carpio genome assembly common carp genome, scaff	old...	40.1	40.1	0.68	1.2	95.83	LN596216.1
Cyprinus carpio genome assembly common carp genome, scaff	old...	40.1	40.1	0.68	1.2	95.83	LN590744.1
Aeromonas hydrophila subsp. hydrophila ATCC 7966, complet	e genome	40.1	40.1	0.68	1.2	95.83	CP000462.1
Aquila chrysaetos chrysaetos genome assembly, chromosome:	13	39.2	39.2	0.74	1.2	92.31	LR606193.1
Sphaeramia orbicularis genome assembly, chromosome: 5		39.2	39.2	0.74	1.2	92.31	LR597462.1
Streptopelia turtur genome assembly, chromosome: 4		39.2	39.2	0.6	1.2	100	LR594554.1
Vigna unguiculata cultivar Xiabao 2 chromosome Vu03		39.2	39.2	0.6	1.2	100	CP039346.1
Hymenolepis microstoma genome assembly, chromosome: 1		39.2	76.5	0.88	1.2	92.31	LR215989.1
Brassica oleracea HDEM genome, scaffold: C7		39.2	39.2	0.6	1.2	100	LR031876.1
Eukaryotic synthetic construct chromosome 22		39.2	39.2	0.74	1.2	92.31	CP034501.1
Scophthalmus maximus chromosome 14		39.2	39.2	0.74	1.2	92.31	CP026256.1
Moumouvirus australiensis isolate 10A, complete genome		39.2	39.2	0.6	1.2	100	MG807320.1
PREDICTED: Xiphophorus maculatus megalencephalic...		39.2	39.2	0.6	1.2	100	XM_005803257.2
PREDICTED: Xiphophorus maculatus megalencephalic...		39.2	39.2	0.6	1.2	100	XM_005803256.2
Saudi moumouvirus, partial genome		39.2	39.2	0.6	1.2	100	KY110734.1
Apteryx australis mantelli genome assembly AptMant0, scaf	fold...	39.2	39.2	0.74	1.2	92.31	LK064739.1
Acanthamoeba polyphaga moumouvirus, complete genome		39.2	39.2	0.6	1.2	100	JX962719.1
Moumouvirus Monve isolate Mv13-mv, partial genome		39.2	39.2	0.6	1.2	100	JN885998.1
Mus musculus BAC clone RP24-69K24 from chromosome 9, comp	lete...	39.2	39.2	0.6	1.2	100	AC137980.4
Homo sapiens chromosome 22 clone p238m15 map 22q11, compl	ete...	39.2	39.2	0.74	1.2	92.31	AC005399.21
Mouse DNA sequence from clone RP23-396N4 on chromosome 11	,...	39.2	39.2	0.74	1.2	92.31	AL645600.11
Pecten maximus genome assembly, chromosome: 10		38.3	38.3	0.65	4.3	95.65	LR736847.1
PREDICTED: Nomascus leucogenys DMRT like family A1 (DMRTA	1), mRNA	38.3	38.3	0.82	4.3	90	XM_003263998.3
Gossypium turneri isolate D10-2 chromosome D10_08		38.3	75.6	0.82	4.3	95.65	CP032578.1
Arcobacter canalis strain LMG 29148 chromosome, complete	genome	38.3	38.3	0.8	4.3	89.29	CP042812.1
Leptotrichia trevisanii JMUB4039 DNA, complete genome		38.3	38.3	0.65	4.3	95.65	AP019845.1
Leptotrichia trevisanii JMUB3935 DNA, complete genome		38.3	38.3	0.65	4.3	95.65	AP019840.1
PREDICTED: Rhinatrema bivittatum tumor protein p53 induci	ble...	38.3	38.3	0.65	4.3	95.65	XM_029591724.1
PREDICTED: Rhinatrema bivittatum tumor protein p53 induci	ble...	38.3	38.3	0.65	4.3	95.65	XM_029591723.1
Gossypium raimondii isolate D5-4 chromosome D5_08		38.3	38.3	0.65	4.3	95.65	CP032560.1
Gossypioides kirkii chromosome KI_12		38.3	38.3	0.65	4.3	95.65	CP032254.1
Vigna unguiculata cultivar Xiabao 2 chromosome Vu02		38.3	38.3	0.65	4.3	95.65	CP039348.1
Echeneis naucrates genome assembly, chromosome: 3		38.3	38.3	0.65	4.3	95.65	LR584044.1
Cottoperca gobio genome assembly, chromosome: 18		38.3	76.5	0.65	4.3	95.65	LR131925.1
PREDICTED: Vombatus ursinus dynein axonemal heavy chain 1	2...	38.3	38.3	0.65	4.3	95.65	XM_027863813.1
PREDICTED: Vombatus ursinus dynein axonemal heavy chain 1	2...	38.3	38.3	0.65	4.3	95.65	XM_027863812.1
PREDICTED: Vombatus ursinus dynein axonemal heavy chain 1	2...	38.3	38.3	0.65	4.3	95.65	XM_027863811.1
PREDICTED: Vombatus ursinus dynein axonemal heavy chain 1	2...	38.3	38.3	0.65	4.3	95.65	XM_027863810.1
Klebsiella pneumoniae subsp. pneumoniae strain SC-7 plasm	id...	38.3	38.3	0.85	4.3	87.5	CP030270.1
Rhizophagus irregularis DAOM 181602=DAOM 197198 hypotheti	cal...	38.3	38.3	0.94	4.3	84.85	XM_025331311.1
Helicobacter apodemus strain SCJK1 chromosome, complete g	enome	38.3	38.3	0.65	4.3	95.65	CP021886.1
PREDICTED: Loxodonta africana RALY heterogeneous nuclear.	..	38.3	38.3	0.65	4.3	95.65	XM_023550159.1
Dioscorea rotundata mitochondrial DNA, contig:...		38.3	38.3	0.8	4.3	89.29	LC219397.1
Kluyveromyces lactis strain GG799 chromosome F, complete	sequence	38.3	38.3	0.65	4.3	95.65	CP021244.1
TPA: Oryzias latipes strain Hd-rR, complete genome assemb	ly,...	38.3	38.3	0.65	4.3	95.65	HF933220.1
PREDICTED: Sinocyclocheilus rhinocerous cell cycle contro	l...	38.3	38.3	0.65	4.3	95.65	XM_016527790.1
PREDICTED: Sinocyclocheilus grahami cell cycle control pr	otein...	38.3	38.3	0.65	4.3	95.65	XM_016292325.1
Liberibacter crescens strain BT-0, complete genome		38.3	38.3	0.65	4.3	95.65	CP010522.1
Rotavirus A gene for structural protein VP3, partial cds,	...	38.3	38.3	0.65	4.3	95.65	LC061620.1
Trichoderma atroviride IMI 206040 hypothetical protein pa	rtial...	38.3	38.3	0.65	4.3	95.65	XM_014089298.1
Ovis canadensis canadensis isolate 43U chromosome 26 sequ	ence	38.3	38.3	0.68	4.3	96	CP011911.1
Apteryx australis mantelli genome assembly AptMant0, scaf	fold...	38.3	76.5	0.82	4.3	89.29	LK065094.1
Rotavirus A strain RVA/Pig-wt/ZAF/MRC-DPRU1576/2007/G5P[X	]...	38.3	38.3	0.65	4.3	95.65	KP752769.1
Cyprinus carpio genome assembly common carp genome, scaff	old...	38.3	38.3	0.65	4.3	95.65	LN594025.1
Cyprinus carpio genome assembly common carp genome, scaff	old:...	38.3	38.3	0.65	4.3	95.65	LN590696.1
Cyprinus carpio genome assembly common carp genome, scaff	old:...	38.3	38.3	0.65	4.3	95.65	LN590685.1
Liberibacter crescens BT-1, complete genome		38.3	38.3	0.65	4.3	95.65	CP003789.1
Kluyveromyces lactis uncharacterized protein (KLLA0_F1741	3g),...	38.3	38.3	0.65	4.3	95.65	XM_455862.2
Ornithogalum pulchrum chloroplast trnL-trnF intergenic sp	acer,...	38.3	38.3	0.65	4.3	95.65	AM902464.1
Human DNA sequence from clone RP1-108C2 on chromosome...		38.3	38.3	0.8	4.3	89.29	AL034343.17
Zebrafish DNA sequence from clone DKEY-215J3 in linkage g	roup...	38.3	38.3	0.65	4.3	95.65	CR749769.6
Kluyveromyces lactis strain NRRL Y-1140 chromosome F comp	lete...	38.3	38.3	0.65	4.3	95.65	CR382126.1
Zebrafish DNA sequence from clone DKEY-58K6 in linkage gr	oup 1...	38.3	38.3	0.65	4.3	95.65	BX539343.9
Homo sapiens 3 BAC RP11-4I2 (Roswell Park Cancer Institut	e Hum...	38.3	38.3	0.65	4.3	95.65	AC055754.21
PREDICTED: Phasianus colchicus HAUS augmin like complex s	ubuni...	37.4	37.4	0.85	4.3	86.67	XM_031588284.1
Mycoplasma hominis strain 35 chromosome		37.4	37.4	0.57	4.3	100	CP035543.1
Mycoplasma hominis strain 4788 chromosome		37.4	37.4	0.57	4.3	100	CP035542.1
Mycoplasma hominis strain 4235 chromosome		37.4	37.4	0.57	4.3	100	CP038014.1
Thalassophryne amazonica genome assembly, chromosome: 23		37.4	37.4	0.71	4.3	92	LR722988.1
Bacillus sp. FJAT-25496 chromosome, complete genome		37.4	37.4	0.57	4.3	100	CP042593.1
PREDICTED: Taeniopygia guttata hook microtubule tethering	...	37.4	37.4	0.57	4.3	100	XM_002198472.4
PREDICTED: Serinus canaria hook microtubule tethering pro	tein ...	37.4	37.4	0.57	4.3	100	XM_009088771.3
Prokaryotic dsDNA virus sp. isolate GOV_bin_3530, partial	genome	37.4	37.4	0.57	4.3	100	MK892854.1
PREDICTED: Aquila chrysaetos chrysaetos hook microtubule.	..	37.4	37.4	0.57	4.3	100	XM_030031893.1
PREDICTED: Aquila chrysaetos chrysaetos hook microtubule.	..	37.4	37.4	0.57	4.3	100	XM_030031892.1
Aquila chrysaetos chrysaetos genome assembly, chromosome:	12	37.4	37.4	0.57	4.3	100	LR606192.1
Aquila chrysaetos chrysaetos genome assembly, chromosome:	8	37.4	37.4	0.57	4.3	100	LR606188.1
Aquila chrysaetos chrysaetos genome assembly, chromosome:	21	37.4	37.4	0.71	4.3	92	LR606201.1
Myripristis murdjan genome assembly, chromosome: 24		37.4	37.4	0.71	4.3	92	LR597573.1
Streptopelia turtur genome assembly, chromosome: 8		37.4	37.4	0.57	4.3	100	LR594559.1
Alignments:
>African swine fever virus strain ASFV/pig/China/CAS19-01	/2019, c	omplete	genom	e
Sequence ID: MN172368.1 Length: 189405
Range 1: 123247 to 123281
Score:64.4 bits(70), Expect:3e-08,
Identities:35/35(100%), Gaps:0/35(0%), Strand: Plus/Plus
Query 1 AGCAGGAGTCATAAAGATTTTTAAAATTAGGGTCG 35
|||||||||||||||||||||||||||||||||||
Sbjct 123247 AGCAGGAGTCATAAAGATTTTTAAAATTAGGGTCG 12328	1
>Bos mutus isolate yakQH1 chromosome 14
Sequence ID: CP027082.1 Length: 81354091
Range 1: 25444665 to 25444695
Score:43.7 bits(47), Expect:0.10,
Identities:28/31(90%), Gaps:0/31(0%), Strand: Plus/Minus
Query 1 AGCAGGAGTCATAAAGATTTTTAAAATTAGG 31
||||| | ||| |||||||||||||||||||
Sbjct 25444695 AGCAGTAATCAGAAAGATTTTTAAAATTAGG 2544466	5
>Ovis canadensis canadensis isolate 43U chromosome 9 sequ	ence
Sequence ID: CP011894.1 Length: 94836416
Range 1: 39032404 to 39032434
Score:43.7 bits(47), Expect:0.10,
Identities:28/31(90%), Gaps:0/31(0%), Strand: Plus/Minus
Query 1 AGCAGGAGTCATAAAGATTTTTAAAATTAGG 31
||||| | ||| |||||||||||||||||||
Sbjct 39032434 AGCAGTAATCAGAAAGATTTTTAAAATTAGG 3903240	4
>Enterococcus durans strain BDGP3, complete genome
Sequence ID: CP022930.1 Length: 2983334
Range 1: 2621993 to 2622024
Score:41.0 bits(44), Expect:0.35,
Identities:28/32(88%), Gaps:0/32(0%), Strand: Plus/Plus
Query 1 AGCAGGAGTCATAAAGATTTTTAAAATTAGGG 32
|||| || ||||| || |||||||||||||||
Sbjct 2621993 AGCACGAATCATATAGTTTTTTAAAATTAGGG 2622024
>Nosema ceranae isolate ApiMel clone 5 small subunit ribo	somal RN	A gene,	parti	al seq	uence;	intern	al transcribed spacer, complete sequence; and large subunit ribosomal RNA gene, partial sequence
Sequence ID: KU937105.1 Length: 1731
Range 1: 1228 to 1255
Score:41.0 bits(44), Expect:0.35,
Identities:27/29(93%), Gaps:1/29(3%), Strand: Plus/Plus
Query 1 AGCAGGAGTCATAAAGATTTTTAAAATTA 29
||||||| |||||| ||||||||||||||
Sbjct 1228 AGCAGGA-TCATAATGATTTTTAAAATTA 1255
>Nosema ceranae isolate ApiMel clone 4 small subunit ribo	somal RN	A gene,	parti	al seq	uence;	intern	al transcribed spacer, complete sequence; and large subunit ribosomal RNA gene, partial sequence
Sequence ID: KU937104.1 Length: 1731
Range 1: 1228 to 1255
Score:41.0 bits(44), Expect:0.35,
Identities:27/29(93%), Gaps:1/29(3%), Strand: Plus/Plus
Query 1 AGCAGGAGTCATAAAGATTTTTAAAATTA 29
||||||| |||||| ||||||||||||||
Sbjct 1228 AGCAGGA-TCATAATGATTTTTAAAATTA 1255
>Nosema ceranae isolate ApiMel clone 3 small subunit ribo	somal RN	A gene,	parti	al seq	uence;	intern	al transcribed spacer, complete sequence; and large subunit ribosomal RNA gene, partial sequence
Sequence ID: KU937103.1 Length: 1731
Range 1: 1228 to 1255
Score:41.0 bits(44), Expect:0.35,
Identities:27/29(93%), Gaps:1/29(3%), Strand: Plus/Plus
Query 1 AGCAGGAGTCATAAAGATTTTTAAAATTA 29
||||||| |||||| ||||||||||||||
Sbjct 1228 AGCAGGA-TCATAATGATTTTTAAAATTA 1255
>Nosema ceranae isolate ApiMel clone 2 small subunit ribo	somal RN	A gene,	parti	al seq	uence;	intern	al transcribed spacer, complete sequence; and large subunit ribosomal RNA gene, partial sequence
Sequence ID: KU937102.1 Length: 1731
Range 1: 1228 to 1255
Score:41.0 bits(44), Expect:0.35,
Identities:27/29(93%), Gaps:1/29(3%), Strand: Plus/Plus
Query 1 AGCAGGAGTCATAAAGATTTTTAAAATTA 29
||||||| |||||| ||||||||||||||
Sbjct 1228 AGCAGGA-TCATAATGATTTTTAAAATTA 1255
>Nosema ceranae isolate ApiMel clone 1 small subunit ribo	somal RN	A gene,	parti	al seq	uence;	intern	al transcribed spacer, complete sequence; and large subunit ribosomal RNA gene, partial sequence
Sequence ID: KU937101.1 Length: 1731
Range 1: 1228 to 1255
Score:41.0 bits(44), Expect:0.35,
Identities:27/29(93%), Gaps:1/29(3%), Strand: Plus/Plus
Query 1 AGCAGGAGTCATAAAGATTTTTAAAATTA 29
||||||| |||||| ||||||||||||||
Sbjct 1228 AGCAGGA-TCATAATGATTTTTAAAATTA 1255
>Nosema ceranae isolate ApiCer clone 2 small subunit ribo	somal RN	A gene,	parti	al seq	uence;	intern	al transcribed spacer, complete sequence; and large subunit ribosomal RNA gene, partial sequence
Sequence ID: KU937100.1 Length: 1731
Range 1: 1228 to 1255
Score:41.0 bits(44), Expect:0.35,
Identities:27/29(93%), Gaps:1/29(3%), Strand: Plus/Plus
Query 1 AGCAGGAGTCATAAAGATTTTTAAAATTA 29
||||||| |||||| ||||||||||||||
Sbjct 1228 AGCAGGA-TCATAATGATTTTTAAAATTA 1255
>Nosema ceranae isolate ApiCer clone 1 small subunit ribo	somal RN	A gene,	parti	al seq	uence;	intern	al transcribed spacer, complete sequence; and large subunit ribosomal RNA gene, partial sequence
Sequence ID: KU937099.1 Length: 1731
Range 1: 1228 to 1255
Score:41.0 bits(44), Expect:0.35,
Identities:27/29(93%), Gaps:1/29(3%), Strand: Plus/Plus
Query 1 AGCAGGAGTCATAAAGATTTTTAAAATTA 29
||||||| |||||| ||||||||||||||
Sbjct 1228 AGCAGGA-TCATAATGATTTTTAAAATTA 1255
>Nosema ceranae clone 8 5S ribosomal RNA gene, partial se	quence;	small s	ubunit	ribos	omal R	NA gene	and internal transcribed spacer, complete sequence; and large subunit ribosomal RNA gene, partial sequence
Sequence ID: JX205152.1 Length: 2027
Range 1: 1859 to 1886
Score:41.0 bits(44), Expect:0.35,
Identities:27/29(93%), Gaps:1/29(3%), Strand: Plus/Plus
Query 1 AGCAGGAGTCATAAAGATTTTTAAAATTA 29
||||||| |||||| ||||||||||||||
Sbjct 1859 AGCAGGA-TCATAATGATTTTTAAAATTA 1886
>Nosema ceranae clone 7 5S ribosomal RNA gene, partial se	quence;	small s	ubunit	ribos	omal R	NA gene	and internal transcribed spacer, complete sequence; and large subunit ribosomal RNA gene, partial sequence
Sequence ID: JX205151.1 Length: 2032
Range 1: 1864 to 1891
Score:41.0 bits(44), Expect:0.35,
Identities:27/29(93%), Gaps:1/29(3%), Strand: Plus/Plus
Query 1 AGCAGGAGTCATAAAGATTTTTAAAATTA 29
||||||| |||||| ||||||||||||||
Sbjct 1864 AGCAGGA-TCATAATGATTTTTAAAATTA 1891
>Nosema ceranae clone 3 5S ribosomal RNA gene, partial se	quence;	small s	ubunit	ribos	omal R	NA gene	and internal transcribed spacer, complete sequence; and large subunit ribosomal RNA gene, partial sequence
Sequence ID: JX205150.1 Length: 2030
Range 1: 1862 to 1889
Score:41.0 bits(44), Expect:0.35,
Identities:27/29(93%), Gaps:1/29(3%), Strand: Plus/Plus
Query 1 AGCAGGAGTCATAAAGATTTTTAAAATTA 29
||||||| |||||| ||||||||||||||
Sbjct 1862 AGCAGGA-TCATAATGATTTTTAAAATTA 1889
>Nosema ceranae clone 2 5S ribosomal RNA gene, partial se	quence;	small s	ubunit	ribos	omal R	NA gene	and internal transcribed spacer, complete sequence; and large subunit ribosomal RNA gene, partial sequence
Sequence ID: JX205149.1 Length: 2011
Range 1: 1862 to 1889
Score:41.0 bits(44), Expect:0.35,
Identities:27/29(93%), Gaps:1/29(3%), Strand: Plus/Plus
Query 1 AGCAGGAGTCATAAAGATTTTTAAAATTA 29
||||||| |||||| ||||||||||||||
Sbjct 1862 AGCAGGA-TCATAATGATTTTTAAAATTA 1889
>Nosema ceranae clone 13 5S ribosomal RNA gene, partial s	equence;	small	subuni	t ribo	somal	RNA gen	e and internal transcribed spacer, complete sequence; and large subunit ribosomal RNA gene, partial sequence
Sequence ID: JX205129.1 Length: 2029
Range 1: 1861 to 1888
Score:41.0 bits(44), Expect:0.35,
Identities:27/29(93%), Gaps:1/29(3%), Strand: Plus/Plus
Query 1 AGCAGGAGTCATAAAGATTTTTAAAATTA 29
||||||| |||||| ||||||||||||||
Sbjct 1861 AGCAGGA-TCATAATGATTTTTAAAATTA 1888
>Nosema ceranae small subunit ribosomal RNA gene, interna	l transc	ribed s	pacer,	and l	arge s	ubunit	ribosomal RNA gene, complete sequence
Sequence ID: DQ486027.1 Length: 4475
Range 1: 1247 to 1274
Score:41.0 bits(44), Expect:0.35,
Identities:27/29(93%), Gaps:1/29(3%), Strand: Plus/Plus
Query 1 AGCAGGAGTCATAAAGATTTTTAAAATTA 29
||||||| |||||| ||||||||||||||
Sbjct 1247 AGCAGGA-TCATAATGATTTTTAAAATTA 1274
>Nosema ceranae small subunit ribosomal RNA gene, interna	l transc	ribed s	pacer,	and l	arge s	ubunit	ribosomal RNA gene, complete sequence
Sequence ID: DQ078785.1 Length: 4475
Range 1: 1248 to 1275
Score:41.0 bits(44), Expect:0.35,
Identities:27/29(93%), Gaps:1/29(3%), Strand: Plus/Plus
Query 1 AGCAGGAGTCATAAAGATTTTTAAAATTA 29
||||||| |||||| ||||||||||||||
Sbjct 1248 AGCAGGA-TCATAATGATTTTTAAAATTA 1275
>Aeromonas dhakensis strain KN-Mc-6U21, complete genome
Sequence ID: CP023141.1 Length: 4868053
Range 1: 2357191 to 2357214
Score:40.1 bits(43), Expect:1.2,
Identities:23/24(96%), Gaps:0/24(0%), Strand: Plus/Minus
Query 4 AGGAGTCATAAAGATTTTTAAAAT 27
|||||||||||| |||||||||||
Sbjct 2357214 AGGAGTCATAAATATTTTTAAAAT 2357191
>Oryzias latipes strain Hd-rR chromosome 14 sequence
Sequence ID: CP020678.1 Length: 30598983
Range 1: 529750 to 529778
Score:40.1 bits(43), Expect:1.2,
Identities:26/29(90%), Gaps:0/29(0%), Strand: Plus/Minus
Query 4 AGGAGTCATAAAGATTTTTAAAATTAGGG 32
|||||||||||| |||||||| ||||||
Sbjct 529778 AGGAGTCATAAACATTTTTAATTTTAGGG 529750
Range 2: 11136292 to 11136314
Score:38.3 bits(41), Expect:4.3,
Identities:22/23(96%), Gaps:0/23(0%), Strand: Plus/Plus
Query 11 ATAAAGATTTTTAAAATTAGGGT 33
|||||||||||||||||||| ||
Sbjct 11136292 ATAAAGATTTTTAAAATTAGTGT 11136314
>Cyprinus carpio genome assembly common carp genome ,scaf	fold 000	2117
Sequence ID: LN596216.1 Length: 871928
Range 1: 393868 to 393891
Score:40.1 bits(43), Expect:1.2,
Identities:23/24(96%), Gaps:0/24(0%), Strand: Plus/Minus
Query 7 AGTCATAAAGATTTTTAAAATTAG 30
|||||| |||||||||||||||||
Sbjct 393891 AGTCATTAAGATTTTTAAAATTAG 393868
>Cyprinus carpio genome assembly common carp genome ,scaf	fold 000	90
Sequence ID: LN590744.1 Length: 991297
Range 1: 923253 to 923276
Score:40.1 bits(43), Expect:1.2,
Identities:23/24(96%), Gaps:0/24(0%), Strand: Plus/Minus
Query 7 AGTCATAAAGATTTTTAAAATTAG 30
|||||| |||||||||||||||||
Sbjct 923276 AGTCATTAAGATTTTTAAAATTAG 923253
>Aeromonas hydrophila subsp. hydrophila ATCC 7966, comple	te genom	e
Sequence ID: CP000462.1 Length: 4744448
Range 1: 3257160 to 3257183
Score:40.1 bits(43), Expect:1.2,
Identities:23/24(96%), Gaps:0/24(0%), Strand: Plus/Plus
Query 4 AGGAGTCATAAAGATTTTTAAAAT 27
|||||||||||| |||||||||||
Sbjct 3257160 AGGAGTCATAAATATTTTTAAAAT 3257183
>Aquila chrysaetos chrysaetos genome assembly, chromosome	: 13
Sequence ID: LR606193.1 Length: 41790845
Range 1: 28665609 to 28665634
Score:39.2 bits(42), Expect:1.2,
Identities:24/26(92%), Gaps:0/26(0%), Strand: Plus/Plus
Query 5 GGAGTCATAAAGATTTTTAAAATTAG 30
||| ||||| ||||||||||||||||
Sbjct 28665609 GGAATCATACAGATTTTTAAAATTAG 28665634
>Sphaeramia orbicularis genome assembly, chromosome: 5
Sequence ID: LR597462.1 Length: 62138941
Range 1: 49982546 to 49982571
Score:39.2 bits(42), Expect:1.2,
Identities:24/26(92%), Gaps:0/26(0%), Strand: Plus/Minus
Query 7 AGTCATAAAGATTTTTAAAATTAGGG 32
|||||||||||| ||||||||| |||
Sbjct 49982571 AGTCATAAAGATCTTTAAAATTTGGG 49982546
>Streptopelia turtur genome assembly, chromosome: 4
Sequence ID: LR594554.1 Length: 80150727
Range 1: 13591101 to 13591121
Score:39.2 bits(42), Expect:1.2,
Identities:21/21(100%), Gaps:0/21(0%), Strand: Plus/Minu	s
Query 6 GAGTCATAAAGATTTTTAAAA 26
|||||||||||||||||||||
Sbjct 13591121 GAGTCATAAAGATTTTTAAAA 13591101
>Vigna unguiculata cultivar Xiabao 2 chromosome Vu03
Sequence ID: CP039346.1 Length: 82253002
Range 1: 75243421 to 75243441
Score:39.2 bits(42), Expect:1.2,
Identities:21/21(100%), Gaps:0/21(0%), Strand: Plus/Plus
Query 11 ATAAAGATTTTTAAAATTAGG 31
|||||||||||||||||||||
Sbjct 75243421 ATAAAGATTTTTAAAATTAGG 75243441
>Hymenolepis microstoma genome assembly, chromosome: 1
Sequence ID: LR215989.1 Length: 43032016
Range 1: 28549121 to 28549146
Score:39.2 bits(42), Expect:1.2,
Identities:24/26(92%), Gaps:0/26(0%), Strand: Plus/Minus
Query 3 CAGGAGTCATAAAGATTTTTAAAATT 28
||| | ||||||||||||||||||||
Sbjct 28549146 CAGCACTCATAAAGATTTTTAAAATT 28549121
Range 2: 13834496 to 13834520
Score:37.4 bits(40), Expect:4.3,
Identities:23/25(92%), Gaps:0/25(0%), Strand: Plus/Minus
Query 9 TCATAAAGATTTTTAAAATTAGGGT 33
|||||||||||||||| |||| |||
Sbjct 13834520 TCATAAAGATTTTTAACATTAAGGT 13834496
>Brassica oleracea HDEM genome, scaffold: C7
Sequence ID: LR031876.1 Length: 58257932
Range 1: 32905314 to 32905334
Score:39.2 bits(42), Expect:1.2,
Identities:21/21(100%), Gaps:0/21(0%), Strand: Plus/Plus
Query 7 AGTCATAAAGATTTTTAAAAT 27
|||||||||||||||||||||
Sbjct 32905314 AGTCATAAAGATTTTTAAAAT 32905334
>Eukaryotic synthetic construct chromosome 22
Sequence ID: CP034501.1 Length: 35194566
>Eukaryotic synthetic construct chromosome 22
Sequence ID: CP034526.1 Length: 35194566
Range 1: 1666204 to 1666229
Score:39.2 bits(42), Expect:1.2,
Identities:24/26(92%), Gaps:0/26(0%), Strand: Plus/Plus
Query 3 CAGGAGTCATAAAGATTTTTAAAATT 28
||||||||||||| ||||||||| ||
Sbjct 1666204 CAGGAGTCATAAATATTTTTAAAGTT 1666229
>Scophthalmus maximus chromosome 14
Sequence ID: CP026256.1 Length: 22753422
Range 1: 7631836 to 7631861
Score:39.2 bits(42), Expect:1.2,
Identities:24/26(92%), Gaps:0/26(0%), Strand: Plus/Plus
Query 1 AGCAGGAGTCATAAAGATTTTTAAAA 26
|||| |||| ||||||||||||||||
Sbjct 7631836 AGCATGAGTAATAAAGATTTTTAAAA 7631861
>Moumouvirus australiensis isolate 10A, complete genome
Sequence ID: MG807320.1 Length: 1098002
Range 1: 657383 to 657403
Score:39.2 bits(42), Expect:1.2,
Identities:21/21(100%), Gaps:0/21(0%), Strand: Plus/Plus
Query 8 GTCATAAAGATTTTTAAAATT 28
|||||||||||||||||||||
Sbjct 657383 GTCATAAAGATTTTTAAAATT 657403
>PREDICTED: Xiphophorus maculatus megalencephalic leukoen	cephalop	athy wi	th sub	cortic	al cys	ts 1 (m	lc1), transcript variant X2, mRNA
Sequence ID: XM_005803257.2 Length: 2177
Range 1: 1785 to 1805
Score:39.2 bits(42), Expect:1.2,
Identities:21/21(100%), Gaps:0/21(0%), Strand: Plus/Minu	s
Query 11 ATAAAGATTTTTAAAATTAGG 31
|||||||||||||||||||||
Sbjct 1805 ATAAAGATTTTTAAAATTAGG 1785
>PREDICTED: Xiphophorus maculatus megalencephalic leukoen	cephalop	athy wi	th sub	cortic	al cys	ts 1 (m	lc1), transcript variant X1, mRNA
Sequence ID: XM_005803256.2 Length: 2180
Range 1: 1788 to 1808
Score:39.2 bits(42), Expect:1.2,
Identities:21/21(100%), Gaps:0/21(0%), Strand: Plus/Minu	s
Query 11 ATAAAGATTTTTAAAATTAGG 31
|||||||||||||||||||||
Sbjct 1808 ATAAAGATTTTTAAAATTAGG 1788
>Saudi moumouvirus, partial genome
Sequence ID: KY110734.1 Length: 1030056
Range 1: 639249 to 639269
Score:39.2 bits(42), Expect:1.2,
Identities:21/21(100%), Gaps:0/21(0%), Strand: Plus/Plus
Query 8 GTCATAAAGATTTTTAAAATT 28
|||||||||||||||||||||
Sbjct 639249 GTCATAAAGATTTTTAAAATT 639269
>Apteryx australis mantelli genome assembly AptMant0, sca	ffold sc	affold1	70
Sequence ID: LK064739.1 Length: 355852
Range 1: 173369 to 173394
Score:39.2 bits(42), Expect:1.2,
Identities:24/26(92%), Gaps:0/26(0%), Strand: Plus/Minus
Query 5 GGAGTCATAAAGATTTTTAAAATTAG 30
||||||||||| ||||||| ||||||
Sbjct 173394 GGAGTCATAAACATTTTTATAATTAG 173369
>Acanthamoeba polyphaga moumouvirus, complete genome
Sequence ID: JX962719.1 Length: 1021348
Range 1: 608118 to 608138
Score:39.2 bits(42), Expect:1.2,
Identities:21/21(100%), Gaps:0/21(0%), Strand: Plus/Plus
Query 8 GTCATAAAGATTTTTAAAATT 28
|||||||||||||||||||||
Sbjct 608118 GTCATAAAGATTTTTAAAATT 608138
>Moumouvirus Monve isolate Mv13-mv, partial genome
Sequence ID: JN885998.1 Length: 345413
Range 1: 18762 to 18782
Score:39.2 bits(42), Expect:1.2,
Identities:21/21(100%), Gaps:0/21(0%), Strand: Plus/Minu	s
Query 8 GTCATAAAGATTTTTAAAATT 28
|||||||||||||||||||||
Sbjct 18782 GTCATAAAGATTTTTAAAATT 18762
>Mus musculus BAC clone RP24-69K24 from chromosome 9, com	plete se	quence
Sequence ID: AC137980.4 Length: 221263
Range 1: 109437 to 109457
Score:39.2 bits(42), Expect:1.2,
Identities:21/21(100%), Gaps:0/21(0%), Strand: Plus/Plus
Query 7 AGTCATAAAGATTTTTAAAAT 27
|||||||||||||||||||||
Sbjct 109437 AGTCATAAAGATTTTTAAAAT 109457
>Homo sapiens chromosome 22 clone p238m15 map 22q11, comp	lete seq	uence
Sequence ID: AC005399.21 Length: 151834
Range 1: 30873 to 30898
Score:39.2 bits(42), Expect:1.2,
Identities:24/26(92%), Gaps:0/26(0%), Strand: Plus/Plus
Query 3 CAGGAGTCATAAAGATTTTTAAAATT 28
||||||||||||| ||||||||| ||
Sbjct 30873 CAGGAGTCATAAATATTTTTAAAGTT 30898
>Mouse DNA sequence from clone RP23-396N4 on chromosome 1	1, compl	ete seq	uence
Sequence ID: AL645600.11 Length: 180286
Range 1: 28555 to 28580
Score:39.2 bits(42), Expect:1.2,
Identities:24/26(92%), Gaps:0/26(0%), Strand: Plus/Plus
Query 1 AGCAGGAGTCATAAAGATTTTTAAAA 26
|||||||||| ||||||||||| |||
Sbjct 28555 AGCAGGAGTCTTAAAGATTTTTTAAA 28580
>Pecten maximus genome assembly, chromosome: 10
Sequence ID: LR736847.1 Length: 44824366
Range 1: 26863234 to 26863256
Score:38.3 bits(41), Expect:4.3,
Identities:22/23(96%), Gaps:0/23(0%), Strand: Plus/Plus
Query 8 GTCATAAAGATTTTTAAAATTAG 30
|||||||||||||||||||| ||
Sbjct 26863234 GTCATAAAGATTTTTAAAATCAG 26863256
>PREDICTED: Nomascus leucogenys DMRT like family A1 (DMRT	A1), mRN	A
Sequence ID: XM_003263998.3 Length: 5574
Range 1: 3061 to 3090
Score:38.3 bits(41), Expect:4.3,
Identities:27/30(90%), Gaps:1/30(3%), Strand: Plus/Plus
Query 1 AGCAGGAGTCA-TAAAGATTTTTAAAATTA 29
|||| || ||| ||||||||||||||||||
[truncated: 3,146 more rows]
